# Supplementary material for: Multiplex precise base editing in cynomolgus monkeys
Source: Nat Commun. 2020 May 11;11:2325. doi: 10.1038/s41467-020-16173-0 (PMC7214463; doi:10.1038/s41467-020-16173-0)
Supplement: Supplementary file 1 — Dataset 1 [file 41467_2020_16173_MOESM1_ESM.xlsx]

## Sheet: sheet1
Supplementary Data 1 Off-target sites
Target site	Gene	Type	Sequence	Chromosome	Position	Direction
FAH-E4-On	FAH	Exon	CCTTCCAGGCAGCCTGACCCAGG	Chr7	58627664-58627686	-
FAH-E4-OT1	ST3GAL1	Intron	CCTTCCAGGTAGCCTGACCCCAG	Chr8	134892875-134892897	-
FAH-E4-OT2	Intergenic region	-	CCTCCCAGGCAGTCTGACCCAAG	Chr3	90456760-9045682	+
FAH-E4-OT3	Intergenic region	-	CCTCCCAGGCAGCCTGACCTTAG	Chr17	4572354-4572376	-
FAH-E4-OT4	Intergenic region	-	GCTGGCAGGCAGCCTGACCCTGG	Chr10	78405813-78405835	+
FAH-E4-OT5	Intergenic region	-	GCAGCCAGGCAGCCTGACCCCGG	Chr7	51731532-51731554	+
FAH-E7-On	FAH	Exon	ACACCACGATGGAGGAGGCACGG	Chr7	58635971-58635993	-
FAH-E7-OT1	Intergenic region	-	AtACCACaAcAGAGGAGGCAAGG	Chr12	105092917-105092939	+
FAH-E7-OT2	TEKT5	Intron	ACACCAGGATGGAGGAaGCACGG	Chr20	10910318-10910340	+
FAH-E7-OT3	Intergenic region	-	ACACCAacATGaAGaAGGCAGGG	Chr1	99162615-99162637	-
FAH-E7-OT4	C5H4orf22	Intron	cCACCACaAgGGAGGAaGCAGGG	Chr5	54044951-54044973	-
FAH-E7-OT5	Intergenic region	-	ACACtAaGAaGaAGGAGGCAGGG	Chr1	184238852-184238874	-
FAH-E9-sg1-On	FAH	Exon	GCTCTCCCAATCTGTTTCCAGGG	Chr7	58639388-58639409	-
FAH- E9-sg1-OT1	Intergenic region	-	aaTCTCtCAAaCTGTTTCCATGG	Chr20	40520613-40520635	-
FAH- E9-sg1-OT2	Intergenic region	-	GCTCTaaCAtTCTaTTTCCAAGG	Chr4	151458278-151458300	-
FAH- E9-sg1-OT3	LDLRAD4	Intron	GtTCtCgCAATCTGTTTCCATGG	Chr18	74322571-74322593	-
FAH- E9-sg1-OT4	Intergenic region	-	aCTCTCCtAATaTGTcTCCAAGG	Chr11	127085921-127085943	-
FAH-E9-sg1-OT5	KYNU	Intron	GCTCTtCtAaTCtGTTTCCAGGG	Chr12	31500448-31500470	+
FAH-E9-sg2-On	FAH	Exon	TACCACTCCAGTCGTTCATAAGG	Chr7	58639453-58639475	-
FAH-E9-sg2-OT1	Intergenic region	-	AATCACTCTAGTCTTTCATAAGG	ChrX	93321197-93321219	-
FAH-E9-sg2-OT2	Loc102120983	Intron	AACCCCTCCAATCGTTCAGAAGG	Chr11	51195354-51195376	-
FAH-E9-sg2-OT3	Intergenic region	-	TTTCACTCCAGTTGTTCATCAGG	Chr20	59863209-59863231	+
FAH-E9-sg2-OT4	Intergenic region	-	TGCCTCTCTAGTCCTTCATATGG	Chr4	83140791-83140813	-
FAH- E9-sg2-OT5	Loc102129689	Intron	TACCTCTCCATTTGTTCATTTAG	Chr3	128849747-128849769	+
FAH-E14-On	FAH	Exon	CCCGTCCAGCAGAAACTTCCTGG	Chr7	58648678-58648701	-
FAH-E14-OT1	Intergenic region	-	CGATGCCAGCAGAAACTTCCTGG	Chr12	82573072-82573094	+
FAH-E14-OT2	Intergenic region	-	CCTGTCAAGCACAAACTTCCCAG	Chr6	110668889-110668911	+
FAH-E14-OT3	EXT2	Intron	CTAATCCATCAGAAACTTCCTGG	Chr14	23388776-23388798	+
FAH-E14-OT4	Intergenic region	-	CCTGTTCAGCAGAAACCTCCTGG	Chr12	100748669-100748691	+
FAH-E14-OT5	NT5E	Intron	CCCCTCGAGCAGGAACTTCCAAG	Chr4	88398096-88398118	-
APP-On	APP	Exon	CCCCAGATCGCCATGTTCTGTGG	Chr3	20867471-20867493	+
APP-OT1	LRRC7	Intron	gCCCgGATtGCCATGTTtTGGGG	Chr1	157491669-157491691	+
APP-OT2	Intergenic region	-	CttCAGATCtCCATGcTCTGTGG	Chr16	40392183-40392205	+
APP-OT3	PLLP	Intron	CCCtAGATCtCCATGaTCTaTGG	Chr20	45307791-45307813	-
APP-OT4	NEDD4L	Intron	tCCCAGATCtCCgTaTTCTGAGG	Chr18	22455133-22455155	+
APP-OT5	Intergenic region	-	CCaCAGATCgCCATGcTCTGGGG	Chr7	51688049-51688071	+
HBB-On	HBB	Exon	GTGAACGTGGATGAAGTTGGTTGG	chr14	65216201-65216223	+
HBB-OT1	SLC8B1	Intron	GTGGACCTGGCTGAAGTTGGAAG	Chr11	117024913-117024935	-
HBB-OT2	AXL	Exon	GTCAACATGGATGAAGGTGGAGG	chr19	41822157-41822179	+
HBB-OT3	Intergenic region	-	ATGCAGGAGGATGAAGTTGG AGG	chr7	30258885-30258907	+
HBB-OT4	CASKIN1	Exon	GCCAGCGTTGATGAAGTTGG GGG	chr20	2258934-2258956	+
HBB-OT5	Intergenic region	-	GAGCACGAGGCTGAAGTTGG GAG	chr13	68487543-68487565	+
TP53-On	TP53	Exon	GCTTGTAGATGGCCATGGCG CGG	chr16	7753754-7753775	+
TP53-OT1	ARMC4	Exon	CCTGGTAAATGGCCATGGCG CAG	chr9	28319648-28319670	+
TP53-OT2	Intergenic region	-	ACTCCTAGAAGGCCATGGCG CAG	chr20	42110572-42110594	+
TP53-OT3	SLC12A5	Exon	CCTTGAAGATGGCCATGGCT GGG	chr10	77720640-77720661	-
TP53-OT4	Intergenic region	-	GCTTCTACATGGCCATGGAG TAG	chr7	138900698-138900720	+
TP53-OT5	MICU3	Intron	TCTTGGAGCTGGCCATGGCG GAG	chr8	17041957-17041979	+
BRCA1-On	BRCA1	Exon	AAATATTTGGGAAAACCTAT CGG	chr16	54870497-54870519	-
BRCA1-OT1	Intergenic region	-	AAATATTAGTGAAAACCTAT AAG	chr12	49654967-496549989	+
BRCA1-OT2	Intergenic region	-	AAAAATTTGGCAAAACCTAT CAG	Chr5	103851312-10385134	-
BRCA1-OT3	SMYD2	Intron	CAATAGTTGGGAAAACCTAT TAG	chr1	72870909-72870931	+
BRCA1-OT4	DMD	Intron	AAATATATGGAAAAACCTAT TAG	chrX	29797710-29797732	-
BRCA1-OT5	PLA2G4A	Intron	ATATATTTGTGAAAACCTAC AGG	chr1	44861906-44861928	-
FANCF-On	FANCF	Exon	GATGTCCCAATCAGTACAC AGAGAGT	chr14	44975840-44975866	+
FANCF-OT1	Intergenic region	-	AATTTCCCAATTAGTACACAGGGAGT	chrX	41852101-41852126	+
FANCF-OT2	Intergenic region	-	ATGGTCTCAATCAGTACACAGAGAAA	chr4	38834320-38834345	+
FANCF-OT3	Intergenic region	-	GAGGTCCCATTTAGTACACACAGGAA	chr17	94669408-94669433	-
FANCF-OT4	Intergenic region	-	GATGACCAAATCAGTATACATGGAAA	chr13	20377615-20377640	-
FANCF-OT5	QKI	Intron	TATGTCACAAGCAGTACACAACGAAT	chr4	7415818-7415843	+
EMX1-On	EMX1	Exon	GTGGTTCCAGAACCGGAGGACAAAGT	Chr13	36927871-36927896	+
EMX1-OT1	TLX1	Exon	TGGTTCCAGAACCGGCGGACAAAGT	Chr9	100084821-100084846	+
EMX1-OT2	HOXB8	Exon	CTTCATCCTCCGGTTCTGGAACCAGA	Chr16	33969783-33969808	+
EMX1-OT3	HOXD4	Exon	CTGGTTCCAGAACCGGAGGATGAAGT	Chr12	65118556-65118581	+
EMX1-OT4	NKX6-3	Exon	GTGGTTCCAGAACCGCAGGACCAAGT	Chr8	42597016-42597041	+
EMX1-OT5	TLX3	Exon	CTGGTTCCAAAACCGGAGGACCAAGT	Chr6	170911622-170911647	+
