# Supplementary material for: Multiplex precise base editing in cynomolgus monkeys
Source: Nat Commun. 2020 May 11;11:2325. doi: 10.1038/s41467-020-16173-0 (PMC7214463; doi:10.1038/s41467-020-16173-0)
Supplement: Supplementary file 2 — Dataset 2 [file 41467_2020_16173_MOESM2_ESM.xlsx]

## Sheet: Sheet1
Supplementary Data 2 Primers for off-target site amplification
Name	Forward(5’ to 3’)	Reverse(5’ to 3’)
FAH-E4-OT1	GCAAATTACGCCCAGTGACC	AAATGAGCGTGCTTCCATGC
FAH-E4-OT2	AGTTTGGCGAAGAGTTGGCT	ATGTCCTTCTTTGGGGTGGC
FAH-E4-OT3	GACCTCAGCTCCAGGTCAAG	TCTCCTAGGCTCCCTGTCAC
FAH-E4-OT4	CCACCTCTACTGCCCTTGTG	CAGTCTCATCTGCACCAGCA
FAH-E4-OT5	GGGTGGCATTTGGGAAGAGA	AAGCTGGCCAGTTCAATCCA
FAH-E7-OT1	GACACTGGTCATGGCTCACA	GGCCATCACACCCAAGTGTA
FAH-E7-OT2	CTTGGACACCACCCAACACT	ATCCTCAGGCTTCCTTGTGC
FAH-E7-OT3	AAAGCAACTGCGAAGGCTTG	CACACAGGACCACTCCTCAC
FAH-E7-OT4	CCTGAATTCTCGCCTCGTCAGAAG	CTCAAGCGAGCGTGCATACAGCTC
FAH-E7-OT5	ATTCCTACTAGTCTGAACAGCTTC	ACGGCCTGGGAATTGAGTG
FAH-E9-sg1-OT1	GTGATAATTATGTGAGGTGCTGGATATG	GTAAATTGGTATCTGAGACTCAGGTTC
FAH-E9-sg1-OT2	TCAGCTATCTGTGCATTGTGGA	TGCTCCAGCCTGTTCTGATG
FAH-E9-sg1-OT3	GCCTCACCTCTAGGACTCCA	ATTCAGAGCTGCACAGACCC
FAH-E9-sg1-OT4	TCCTTATGTCCCCAGTGATGC	GGATCCAGACCCAGATGTGC
FAH-E9-sg1-OT5	CTATTGGGCAGGGATGGTGG	TGACTCATCCAAAGGGGCAC
FAH-E9-sg2-OT1	TGTGCCTAGCCTTACAGTCC	TGCAGCATGTGCTTTACAGA
FAH-E9-sg2-OT2	CTGAGCCACAGAACTCAGGG	TATCTCAGGGGAGTGGGTGG
FAH-E9-sg2-OT3	GCCATGGCCTTGCCTAGTA	GACACCCATGGACTGACTGG
FAH-E9-sg2-OT4	TCAGTTGAGAGACGCAGTGA	TGAGGTGGATGAGGGTGAGA
FAH-E9-sg2-OT5	TGAGAGCCATTTGCCAGGAA	TCCTCCCACACCCATTTTGAG
FAH-E14-OT1	CACAGCTGGCTATGTGGTGA	TGCAAACTTCTTGAGGTTTAGGAC
FAH-E14-OT2	TAAGGCACGGGGAACAGGAT	ACCCATGCAGAGAGTGTTCG
FAH-E14-OT3	GGTTGACTCTCCCGACTTCA	CAGCTTCCCTCAGCCATCTC
FAH-E14-OT4	TGAGAATGAGGGGCTTGCTC	GGCAGATAACTGCTCCCAGG
FAH-E14-OT5	ACAATTCCCCTCCTCCCCAT	AGCTCTGCTGTCCTCCTGTA
APP-OT1	TAAAGGTCTCCCCGGACCAA	CCCCAAAACATGGCAATCCG
APP-OT2	AGCCATGTAAGCAGCATGGA	TATACCTGGCATTTGCGCACT
APP-OT3	GCTTGCATAAGAACCCACGG	CGTGGTCAGTCAGGGATGAG
APP-OT4	GTACATGAGGCACCCCACAG	AGTCAGTCATGGACAAAGAGGAA
APP-OT5	ATGAAGCTCTGAGGAAGCCG	TGGCATAGGTTGCGTGGTAG
HBB-OT1	ACAGTAAGTGGTGGACATCCG	CCAGTTGGGGAAGACTGGC
HBB-OT2	ATAGGGCTTCAGGTGGGGAT	CCAGTCCCCTGAGTGTCCTA
HBB-OT3	GGAAGCCAGTTCCAGGAGTC	TTCCATTTGAGGCTGGGGTC
HBB-OT4	TCTCTGCCGCGATCTTCTTC	CAAGAGCAGGGGACAGTCAG
HBB-OT5	AGTGGGGGTAGCAGAGAAGA	CTTTAGGCACCAACCTCCCC
TP53-OT1	GTGCAGATTCCTGAGTCCCA	AGTTCTGCTTCCCTTGCCTT
TP53-OT2	GTGGGATTTGTAGGGAGGGC	CAGAAGGCAGTGTGGAGAGG
TP53-OT3	GACTGTGCTGTGAGGAGCAT	CCATTCCAGGAGGTTGTCCC
TP53-OT4	CCAGGTTGAGGCCTTGGAAT	AATGCTCCAGCCTTCCCATC
TP53-OT5	ACAGTAGAGAGGGTGTGGCA	CTTACCTACCCACCCCAGGA
EMX1-OT1	GTGGGTAGTGCGGCCTATAC	GCAGGACACAGGTAGCCATT
EMX1-OT2	CCATTGCGGGGCAATTATGG	TAGCCCTCTGGTGGTGATGA
EMX1-OT3	TGATGAGGCCACCCTATCCA	TGTGCAAACAGGTCTAGGGG
EMX1-OT4	AACCCCTCACCAAGAACACA	TGGTGAGTACTGTGGGAAAGC
EMX1-OT5	GGAGGACCGCTACAGTTTCC	CAGGTTCAGATCTGTGCAGGA
FANCF-OT1	GTGGGTAGTGCGGCCTATAC	GCAGGACACAGGTAGCCATT
FANCF-OT2	CCATTGCGGGGCAATTATGG	TAGCCCTCTGGTGGTGATGA
FANCF-OT3	TGATGAGGCCACCCTATCCA	TGTGCAAACAGGTCTAGGGG
FANCF-OT4	ACCCCAAGTTTCTTACCTCAGC	ACTGACATGGTGATGTGATGGT
FANCF-OT5	ACACTGGGAAGGGATGACTG	TTCAATGGAAGCAAAGCGGG
BRCA1-OT1	CCAGGGAGTAGCAAGGTGTG	TGGCAGCAAGTTGATCAGGA
BRCA1-OT2	TTCATTAAGTCTGGGCCACCC	GTGAAACCATGCACGCCAAA
BRCA1-OT3	GTGTCCAGGGGCTGAAATGA	TAACCCTGGTCAGGGGACAA
BRCA1-OT4	TGGCTGTTTTTCCCTTTTCAGG	AAATTGATGGCCCAGCCAGG
BRCA1-OT5	GCGCTAGAACAGAAAAGGGG	TCGCCATGGCCAAATGACTA
