# Supplementary material for: Multiplex precise base editing in cynomolgus monkeys
Source: Nat Commun. 2020 May 11;11:2325. doi: 10.1038/s41467-020-16173-0 (PMC7214463; doi:10.1038/s41467-020-16173-0)
Supplement: Supplementary file 3 — Dataset 3 [file 41467_2020_16173_MOESM3_ESM.xlsx]

## Sheet: sheet
Supplementary Data 3 de novo SNVs and indels by WGS
Chromosome	Position	Reference	Father	Mother	Fetus
1	25553448	G	G/G	G/G	G/A
1	26057853	T	T/T	T/T	T/C
1	128541553	G	G/G	G/G	G/A
1	162998926	G	G/G	G/G	G/A
1	206168226	G	G/G	G/G	G/A
2	21274259	T	T/T	T/T	T/C
2	22973391	C	C/C	C/C	C/G
2	41064421	G	G/G	G/G	G/C
2	46939806	A	A/A	A/A	A/C
2	101474785	C	C/C	C/C	C/T
2	158711693	C	C/C	C/C	C/T
2	174657912	T	T/T	T/T	T/C
3	25586509	A	A/A	A/A	A/G
3	47054795	G	G/G	G/G	G/A
3	85836649	C	C/C	C/C	C/A
3	89088715	T	T/T	T/T	T/C
4	78125947	G	G/G	G/G	G/T
4	130268320	G	G/G	G/G	G/A
4	143445964	G	G/G	G/G	G/C
4	159251759	A	A/A	A/A	A/G
5	14650454	C	C/C	C/C	C/T
5	35108436	C	C/C	C/C	C/T
5	174597473	C	C/C	C/C	C/T
6	4404781	T	T/T	T/T	T/C
6	9772937	A	A/A	A/A	A/G
6	13430050	C	C/C	C/C	C/T
6	73438581	C	C/C	C/C	C/T
6	143783386	C	C/C	C/C	C/T
6	166574445	G	G/G	G/G	G/A
7	3998598	C	C/C	C/C	C/G
7	13518656	A	A/A	A/A	A/C
7	68469431	C	C/C	C/C	C/A
7	137220399	C	C/C	C/C	C/G
8	14207596	A	A/A	A/A	A/G
8	51986233	T	T/T	T/T	T/G
8	69649993	G	G/G	G/G	G/A
8	73789472	G	G/G	G/G	G/A
8	115227280	G	G/G	G/G	G/T
9	99705379	A	A/A	A/A	A/G
10	2240724	G	G/G	G/G	G/C
10	37403026	C	C/C	C/C	C/T
10	39063456	C	C/C	C/C	C/G
11	2909276	C	C/C	C/C	C/T
11	16714222	C	C/C	C/C	C/T
11	70731010	A	A/A	A/A	A/G
11	72746155	T	T/T	T/T	T/G
12	4398203	A	A/A	A/A	A/T
12	18930425	C	C/C	C/C	C/T
12	21153670	G	G/G	G/G	G/A
12	42023263	C	C/C	C/C	C/G
14	9145148	C	C/C	C/C	C/G
14	26329110	C	C/C	C/C	C/A
14	27697667	G	G/G	G/G	G/A
14	42606383	A	A/A	A/A	A/G
14	93108713	T	T/T	T/T	T/G
14	94286985	G	G/G	G/G	G/T
14	118463689	T	T/T	T/T	T/C
15	8093498	G	G/G	G/G	G/C
15	67833768	G	G/G	G/G	G/A
16	23518445	C	C/C	C/C	C/T
17	33246653	G	G/G	G/G	G/A
18	35213365	A	A/A	A/A	A/G
18	44173978	C	C/C	C/C	C/T
18	69414114	G	G/G	G/G	G/C
19	33891165	G	G/G	G/G	G/A
20	75940823	C	C/C	C/C	C/T
10	46217920	AC	AC/AC	AC/AC	AC/A-
11	18320276	AAAAC	AAAAC/AAAAC	AAAAC/AAAAC	AAAAC/A----
11	85174066	GTTGT	GTTGT/GTTGT	GTTGT/GTTGT	GTTGT/G----
14	43267759	T	T/T	T/T	T/TCTCTAGCTCTACTTACTTAG
16	67465958	G	G/G	G/G	G/GAAGT
