# Supplementary material for: Multiplex precise base editing in cynomolgus monkeys
Source: Nat Commun. 2020 May 11;11:2325. doi: 10.1038/s41467-020-16173-0 (PMC7214463; doi:10.1038/s41467-020-16173-0)
Supplement: Supplementary file 4 — Dataset 4 [file 41467_2020_16173_MOESM4_ESM.xlsx]

## Sheet: sheet1
Supplementary Data 4 Off-target sites predicted by Benchling
Sequence	PAM	Score	Gene	Chromosome	Strand	Position	Mismatches	On-target
CCTTCCAGGCAGCCTGACCC	AGG	100		chr7	-1	58627670	0	FALSE
CCTTCCAGGTAGCCTGACCC	CAG	92.1		chr8	-1	134892881	1	FALSE
TCTTCCAGGCAGCCTGACTC	CGG	6.50543		chr1	1	177116436	2	FALSE
CCTCCCAGGCAGCCTGACCT	TAG	6.38952		chr17	-1	4572360	2	FALSE
GCTTCCAGGCAGCCTGGCCC	AGG	5.89919		chr20	-1	10421516	2	FALSE
GCGTCCAGGCAGCCTGACCC	AAG	5.38333		chr16	1	10370274	2	FALSE
CCTCCCAGGCAGTCTGACCC	AAG	3.11568		chr3	1	90456777	2	FALSE
TCTGCCAGGTAGCCTGACCC	TGG	2.7385		chr7	-1	87292367	3	FALSE
ACTTCCAAGGAGCCTGACCC	CAG	2.7385		chr10	-1	30074425	3	FALSE
GCTGGCAGGCAGCCTGACCC	TGG	2.50329		chr10	1	78405830	3	FALSE
GCAGCCAGGCAGCCTGACCC	CGG	2.39259		chr7	1	51731549	3	FALSE
CCTACCAGGCAGCCTGAGCC	TAG	2.38718		chr10	1	31963975	2	FALSE
TGTTCCAGACAGCCTGACCC	TGG	1.75098		chr16	1	7046285	3	FALSE
GCTGCCAGCCAGCCTGACCC	TGG	1.75098		chr19	1	17209304	3	FALSE
TCTTACAGGCTGCCTGACCC	CAG	1.71463		chr5	1	182819043	3	FALSE
CCTTCTAGGCAGGCTGACCC	AAG	1.65991		chr3	1	191173845	2	FALSE
TCTTCCAGGAGGCCTGACCC	GGG	1.57918		chr15	-1	3011486	3	FALSE
TCTGCCAGGCAGCCTGGCCC	TAG	1.55308		chr15	1	108671347	3	FALSE
TCTGCCAGGCAGCCTGGCCC	AGG	1.55308		chr20	-1	1108850	3	FALSE
CTTTCCAGGAGGCCTGACCC	TGG	1.51987		chr16	-1	71571533	3	FALSE
GTGTCCAGGAAGCCTGACCC	CAG	1.41272		chr16	1	77463715	4	FALSE
CCTGCCACGCAGCCTGGCCC	CAG	1.34715		chr7	-1	53306719	3	FALSE
CCGAGCAGGGAGCCTGACCC	AGG	1.34238		chr8	-1	82882448	4	FALSE
CTTCCCAGGCAGCCTGACTC	AGG	1.33893		chr8	-1	144316223	3	FALSE
CCATCCAGGTATCCTGACCC	TGG	1.32848		chr1	1	168616379	3	FALSE
AGGCCCAGGCAGCCTGACCC	AGG	1.32552		chr13	1	5369085	4	FALSE
TGAACCAGGCAGCCTGACCC	AAG	1.32552		chr10	1	71915904	4	FALSE
CCTCCCAGGGAGCCTGGCCC	AGG	1.24072		chr10	-1	56440753	3	FALSE
CCACCCAGGCAGACTGACCC	TGG	1.17887		chr14	1	12734390	3	FALSE
CACTCCTAGCAGCCTGACCC	TGG	0.995487		chr14	-1	22425034	4	FALSE
CCTTCCCAACAGCCTGACCC	AGG	0.982521		chr1	-1	163162770	3	FALSE
AACTCCTGGCAGCCTGACCC	CGG	0.971305		chr10	1	70243745	4	FALSE
CCAACCCTGCAGCCTGACCC	CAG	0.963503		chr10	-1	6453430	4	FALSE
CCTGCCTGGCACCCTGACCC	CGG	0.962999		chr20	1	2147415	3	FALSE
ACTGCCAACCAGCCTGACCC	TGG	0.950519		chr14	-1	113351564	4	FALSE
CCTCTCTAGCAGCCTGACCC	AGG	0.946766		chr12	-1	126755589	4	FALSE
CCTGACCTGCAGCCTGACCC	CAG	0.946766		chr1	-1	225917080	4	FALSE
CCGCTCGGGCAGCCTGACCC	GGG	0.926302		chr11	-1	116944963	4	FALSE
TCTCTCAGACAGCCTGACCC	CAG	0.92625		chr16	1	51322161	4	FALSE
CAATCCAACCAGCCTGACCC	AGG	0.921122		chr15	-1	45769560	4	FALSE
CCTGCCCAGGAGCCTGACCC	CAG	0.907274		chr1	1	226156306	4	FALSE
CTCTGCAGCCAGCCTGACCC	TGG	0.897997		chr1	1	20420443	4	FALSE
GCTCACAGGCAGCCTGACCA	GAG	0.879031		chr20	1	3245523	4	FALSE
AATTCCAGGACGCCTGACCC	AAG	0.871287		chr18	-1	3672868	4	FALSE
CTCTACAGGCTGCCTGACCC	TGG	0.858814		chr8	-1	17577380	4	FALSE
CTGGCCAGGCTGCCTGACCC	CAG	0.851313		chr6	1	138995540	4	FALSE
CAAGCCAGGCAGCCTGACCT	CAG	0.837008		chr3	1	35883220	4	FALSE
CCCTGCATGCAGCCTGACCT	GAG	0.827551		chr9	-1	56309011	4	FALSE
CCTCCCAGACAGCCTGTCCC	TGG	0.823106		chr7	-1	65925372	3	FALSE
CCTGCCAGCCAGCCTGGCCC	AGG	0.823106		chr10	1	9759575	3	FALSE
