# Supplementary material for: Multiplex precise base editing in cynomolgus monkeys
Source: Nat Commun. 2020 May 11;11:2325. doi: 10.1038/s41467-020-16173-0 (PMC7214463; doi:10.1038/s41467-020-16173-0)
Supplement: Supplementary file 5 — Dataset 5 [file 41467_2020_16173_MOESM5_ESM.xlsx]

## Sheet: Sheet1
Supplementary Data 5 Off-target sites predicted by CRISPOR
guideId	guideSeq	offtargetSeq	mismatchPos	mismatchCount	mitOfftargetScore	cfdOfftargetScore	chrom	start	end	strand	locusDesc
21forw	CCTTCCAGGCAGCCTGACCCAGG	TCTTCCAGGTAACTTGACCCAGG	*........*.*.*......	4	0.101489	0.644183	NC_022284.1	107321265	107321287	+	NC_022284.1 107.32 Mbp
21forw	CCTTCCAGGCAGCCTGACCCAGG	TCTGCAAGGCAGCCTGATCCTGG	*..*.*...........*..	4	0.187752	0.373087	NC_022273.1	176553213	176553235	+	NC_022273.1 176.55 Mbp
21forw	CCTTCCAGGCAGCCTGACCCAGG	ACTGCCAACCAGCCTGACCCTGG	*..*...**...........	4	0.83398	0.336538	NC_022285.1	113351558	113351580	-	NC_022285.1 113.35 Mbp
21forw	CCTTCCAGGCAGCCTGACCCAGG	CCTTCTAGCCAATCTGACCCAGG	.....*..*..**.......	4	0.0960698	0.326667	NC_022280.1	119001299	119001321	-	NC_022280.1 119.00 Mbp
21forw	CCTTCCAGGCAGCCTGACCCAGG	TCTTCCATGAAGCCAGACCCTGG	*......*.*....*.....	4	0.371023	0.313596	NC_022281.1	32877930	32877952	-	NC_022281.1 32.88 Mbp
21forw	CCTTCCAGGCAGCCTGACCCAGG	GAACCCAGGCAGCCTGACCCTGG	****................	4	1.28668	0.306905	NC_022278.1	59214728	59214750	+	NC_022278.1 59.21 Mbp
21forw	CCTTCCAGGCAGCCTGACCCAGG	CAATCCAACCAGCCTGACCCAGG	.**....**...........	4	0.822304	0.27972	NC_022286.1	45769554	45769576	-	NC_022286.1 45.77 Mbp
21forw	CCTTCCAGGCAGCCTGACCCAGG	CCATCCAAGGAACCTGACCCAGG	..*....*.*.*........	4	0.63923	0.259259	NC_022274.1	117684514	117684536	-	NC_022274.1 117.68 Mbp
21forw	CCTTCCAGGCAGCCTGACCCAGG	GCTTCCCAGCAGCCTGATCCTGG	*.....**.........*..	4	0.211958	0.256793	NC_022291.1	67786560	67786582	+	NC_022291.1 67.79 Mbp
21forw	CCTTCCAGGCAGCCTGACCCAGG	GAGTCCAGGCAGCTTGACCCTGG	***..........*......	4	0.220836	0.243478	NC_022286.1	81170558	81170580	-	NC_022286.1 81.17 Mbp
21forw	CCTTCCAGGCAGCCTGACCCAGG	AAATCCAGGCAGCCTGACTCTGG	***...............*.	4	0.519473	0.23976	NC_022274.1	143716490	143716512	+	NC_022274.1 143.72 Mbp
21forw	CCTTCCAGGCAGCCTGACCCAGG	AGGCCCAGGCAGCCTGACCCAGG	****................	4	1.28668	0.225064	NC_022284.1	5369068	5369090	+	NC_022284.1 5.37 Mbp
21forw	CCTTCCAGGCAGCCTGACCCAGG	CATTCCAAGCACCCAGACCCTGG	.*.....*...*..*.....	4	0.198201	0.22291	NC_022273.1	37009925	37009947	+	NC_022273.1 37.01 Mbp
21forw	CCTTCCAGGCAGCCTGACCCAGG	TCCTCCAGGAAGCCAGACCCTGG	*.*......*....*.....	4	0.365829	0.215038	NC_022277.1	68917454	68917476	+	NC_022277.1 68.92 Mbp
21forw	CCTTCCAGGCAGCCTGACCCAGG	AATTCCAGGCTACCTGACCCAGG	**........**........	4	0.390673	0.208858	NC_022280.1	57957874	57957896	+	NC_022280.1 57.96 Mbp
21forw	CCTTCCAGGCAGCCTGACCCAGG	TCTTCCAAGGACCCTGACCCAGG	*......*.*.*........	4	0.648306	0.205882	NC_022278.1	100222111	100222133	+	NC_022278.1 100.22 Mbp
21forw	CCTTCCAGGCAGCCTGACCCAGG	CCAGCCAGGAACCCTGACCCAGG	..**.....*.*........	4	0.63923	0.204832	NC_022275.1	95333663	95333685	-	NC_022275.1 95.33 Mbp
21forw	CCTTCCAGGCAGCCTGACCCAGG	CTTTTCAAGCAGCATGACCCAGG	.*..*..*.....*......	4	0.223972	0.202479	NC_022292.1	55981716	55981738	-	NC_022292.1 55.98 Mbp
21forw	CCTTCCAGGCAGCCTGACCCAGG	CTTTTCAAGCAGCATGACCCAGG	.*..*..*.....*......	4	0.223972	0.202479	NC_022292.1	56049169	56049191	-	NC_022292.1 56.05 Mbp
21forw	CCTTCCAGGCAGCCTGACCCAGG	TCTTCTGGGCTGCCTGACCCAGG	*....**...*.........	4	0.328114	0.201681	NC_022283.1	20801227	20801249	-	NC_022283.1 20.80 Mbp
21forw	CCTTCCAGGCAGCCTGACCCAGG	CCCTCTAAGCAGCCTGACCAGGG	..*..*.*...........*	4	0.393859	0.19898	NC_022291.1	45771279	45771301	-	NC_022291.1 45.77 Mbp
21forw	CCTTCCAGGCAGCCTGACCCAGG	ACTGTGAGGCAGCCTGACCCAGG	*..***..............	4	0.789492	0.198864	NC_022280.1	16313960	16313982	-	NC_022280.1 16.31 Mbp
21forw	CCTTCCAGGCAGCCTGACCCAGG	GAGTACAGGCAGCCTGACCCTGG	***.*...............	4	1.28668	0.189723	NC_022277.1	87135090	87135112	-	NC_022277.1 87.14 Mbp
21forw	CCTTCCAGGCAGCCTGACCCAGG	CCTTCCAGAAAACATGACCCAGG	........**.*.*......	4	0.0538325	0.182	NC_022275.1	109904076	109904098	+	NC_022275.1 109.90 Mbp
21forw	CCTTCCAGGCAGCCTGACCCAGG	GCTTTCAGCCAGCCAGACCCAGG	*...*...*.....*.....	4	0.24614	0.18113	NC_022278.1	52306876	52306898	+	NC_022278.1 52.31 Mbp
21forw	CCTTCCAGGCAGCCTGACCCAGG	CCTCTCTAGCAGCCTGACCCAGG	...**.**............	4	0.891277	0.180147	NC_022283.1	126755583	126755605	-	NC_022283.1 126.76 Mbp
21forw	CCTTCCAGGCAGCCTGACCCAGG	CCATGCGGGCAGCCAGACCCCGG	..*.*.*.......*.....	4	0.271293	0.175144	NC_022274.1	3542935	3542957	-	NC_022274.1 3.54 Mbp
21forw	CCTTCCAGGCAGCCTGACCCAGG	CCATCCTGGTACCCTGACCCTGG	..*...*..*.*........	4	0.436594	0.155709	NC_022276.1	136420015	136420037	-	NC_022276.1 136.42 Mbp
21forw	CCTTCCAGGCAGCCTGACCCAGG	CCTTCTAGGCTACCAGACCCAGG	.....*....**..*.....	4	0.0633438	0.154386	NC_022274.1	45389770	45389792	-	NC_022274.1 45.39 Mbp
21forw	CCTTCCAGGCAGCCTGACCCAGG	CCCTCTGGGCACCCTGACCCCGG	..*..**....*........	4	0.286796	0.148718	NC_022283.1	125959826	125959848	-	NC_022283.1 125.96 Mbp
21forw	CCTTCCAGGCAGCCTGACCCAGG	CCGCTCGGGCAGCCTGACCCGGG	..***.*.............	4	0.8788	0.145329	NC_022282.1	116944957	116944979	-	NC_022282.1 116.94 Mbp
21forw	CCTTCCAGGCAGCCTGACCCAGG	CCTTCTAGGAAGCCAGACCTTGG	.....*...*....*....*	4	0.0936036	0.139774	NC_022273.1	82348415	82348437	+	NC_022273.1 82.35 Mbp
21forw	CCTTCCAGGCAGCCTGACCCAGG	GCATCCAGGGAGCCTGAACCTGG	*.*......*.......*..	4	0.281816	0.136566	NC_022283.1	127214554	127214576	+	NC_022283.1 127.21 Mbp
21forw	CCTTCCAGGCAGCCTGACCCAGG	AACTCCTGGCAGCCTGACCCCGG	***...*.............	4	0.919204	0.136364	NC_022281.1	70243728	70243750	+	NC_022281.1 70.24 Mbp
21forw	CCTTCCAGGCAGCCTGACCCAGG	CACTCCTAGCAGCCTGACCCTGG	.**...**............	4	0.919204	0.136364	NC_022285.1	22425028	22425050	-	NC_022285.1 22.43 Mbp
21forw	CCTTCCAGGCAGCCTGACCCAGG	CTTTCCAGTCAACCTGACCTGGG	.*......*..*.......*	4	0.209661	0.135758	NC_022292.1	86126421	86126443	-	NC_022292.1 86.13 Mbp
21forw	CCTTCCAGGCAGCCTGACCCAGG	GCTACCAGCCAGCCAGACCCTGG	*..*....*.....*.....	4	0.24614	0.13554	NC_022286.1	5689321	5689343	-	NC_022286.1 5.69 Mbp
21forw	CCTTCCAGGCAGCCTGACCCAGG	CCTGGAAGGGAGCCTGACCCTGG	...***...*..........	4	0.760553	0.135417	NC_022284.1	65322566	65322588	-	NC_022284.1 65.32 Mbp
21forw	CCTTCCAGGCAGCCTGACCCAGG	CAGCACAGGCAGCCTGACCCTGG	.****...............	4	1.28668	0.134454	NC_022286.1	110228016	110228038	-	NC_022286.1 110.23 Mbp
21forw	CCTTCCAGGCAGCCTGACCCAGG	CTCTGCAGCCAGCCTGACCCTGG	.**.*...*...........	4	0.822304	0.125874	NC_022272.1	20420426	20420448	+	NC_022272.1 20.42 Mbp
21forw	CCTTCCAGGCAGCCTGACCCAGG	CCGTCCAGGCAACCTGAACAAGG	..*........*.....*.*	4	0.0627779	0.125641	NC_022287.1	346234	346256	-	NC_022287.1 346.23 Kbp
21forw	CCTTCCAGGCAGCCTGACCCAGG	CCTGCCAGCCAGCCAGATCCTGG	...*....*.....*..*..	4	0.0482435	0.125253	NC_022275.1	97318125	97318147	+	NC_022275.1 97.32 Mbp
21forw	CCTTCCAGGCAGCCTGACCCAGG	CCTTGGAAGGAGCCTGACCCTGG	....**.*.*..........	4	0.727122	0.116667	NC_022282.1	36329653	36329675	+	NC_022282.1 36.33 Mbp
21forw	CCTTCCAGGCAGCCTGACCCAGG	CCTTCGATGAAGCCTGACACTGG	.....*.*.*........*.	4	0.263835	0.116071	NC_022277.1	77431001	77431023	+	NC_022277.1 77.43 Mbp
21forw	CCTTCCAGGCAGCCTGACCCAGG	TCTTCAAGGCAACCTGTCCCAGG	*....*.....*....*...	4	0.181449	0.115556	NC_022279.1	97814865	97814887	+	NC_022279.1 97.81 Mbp
21forw	CCTTCCAGGCAGCCTGACCCAGG	AAGTCCAGGCTGCCTGACCCTGG	***.......*.........	4	0.782934	0.111888	NC_022282.1	133366042	133366064	+	NC_022282.1 133.37 Mbp
21forw	CCTTCCAGGCAGCCTGACCCAGG	ACTTCTAGGCAGACTGACCTGGG	*....*......*......*	4	0.163297	0.107143	NC_022275.1	146496411	146496433	-	NC_022275.1 146.50 Mbp
21forw	CCTTCCAGGCAGCCTGACCCAGG	CCTGCCTGACAGCCAGACCCAGG	...*..*.*.....*.....	4	0.160012	0.101768	NC_022279.1	101735358	101735380	-	NC_022279.1 101.74 Mbp
21forw	CCTTCCAGGCAGCCTGACCCAGG	CCATGCTGGCACCCTGACCCTGG	..*.*.*....*........	4	0.474044	0.0992647	NC_022280.1	22531872	22531894	-	NC_022280.1 22.53 Mbp
21forw	CCTTCCAGGCAGCCTGACCCAGG	CCTTACAGGCAGCCAGATTCTGG	....*.........*..**.	4	0.0248718	0.0981575	NC_022273.1	63397239	63397261	+	NC_022273.1 63.40 Mbp
21forw	CCTTCCAGGCAGCCTGACCCAGG	CCTTTTAGGTAGCCTGGCCCAGG	....**...*......*...	4	0.322465	0.0981441	NC_022288.1	11391245	11391267	-	NC_022288.1 11.39 Mbp
21forw	CCTTCCAGGCAGCCTGACCCAGG	GCTTCCAGTCAGCTCGACCCAGG	*.......*....**.....	4	0.0366749	0.0973913	NC_022280.1	123902452	123902474	-	NC_022280.1 123.90 Mbp
21forw	CCTTCCAGGCAGCCTGACCCAGG	CCTTCTCCGCAGACTGACCCAGG	.....***....*.......	4	0.218274	0.0961538	NC_022286.1	2790032	2790054	+	NC_022286.1 2.79 Mbp
21forw	CCTTCCAGGCAGCCTGACCCAGG	CCTACGATGCAGCCTGATCCTGG	...*.*.*.........*..	4	0.178245	0.0956633	NC_022288.1	93638871	93638893	+	NC_022288.1 93.64 Mbp
21forw	CCTTCCAGGCAGCCTGACCCAGG	GTGTCCAGGAAGCCTGACCCCAG	***......*..........	4	0.25985	0.0932513	NC_022287.1	77463698	77463720	+	NC_022287.1 77.46 Mbp
21forw	CCTTCCAGGCAGCCTGACCCAGG	CCTTGCAGTCATCTTGACCCTGG	....*...*..*.*......	4	0.0640838	0.0902564	NC_022290.1	56661035	56661057	-	NC_022290.1 56.66 Mbp
21forw	CCTTCCAGGCAGCCTGACCCAGG	CCATCCCTGCAGCCTGACTCCGG	..*...**..........*.	4	0.335877	0.0901442	NC_022280.1	34270437	34270459	+	NC_022280.1 34.27 Mbp
21forw	CCTTCCAGGCAGCCTGACCCAGG	GCTTGCAGCCAGCCTGACCTGGG	*...*...*..........*	4	0.42614	0.088495	NC_022286.1	61255599	61255621	-	NC_022286.1 61.26 Mbp
21forw	CCTTCCAGGCAGCCTGACCCAGG	GCTGCCAGGCCTCCTGACCCTGG	*..*......**........	4	0.390673	0.0877926	NC_022283.1	89655609	89655631	+	NC_022283.1 89.66 Mbp
21forw	CCTTCCAGGCAGCCTGACCCAGG	CCGTCCAGGCGGCCTGAACAAGG	..*.......*......*.*	4	0.0708165	0.0875	NC_022282.1	135582066	135582088	-	NC_022282.1 135.58 Mbp
21forw	CCTTCCAGGCAGCCTGACCCAGG	CCTTACAAGAAGCCTGGCCCTGG	....*..*.*......*...	4	0.533	0.087395	NC_022277.1	114936687	114936709	-	NC_022277.1 114.94 Mbp
21forw	CCTTCCAGGCAGCCTGACCCAGG	CCTTACAAGAAGCCTGGCCCTGG	....*..*.*......*...	4	0.533	0.087395	NC_022272.1	84728599	84728621	-	NC_022272.1 84.73 Mbp
21forw	CCTTCCAGGCAGCCTGACCCAGG	ACTTCAGGGCAGCCTGAGCCTGG	*....**..........*..	4	0.128234	0.087395	NC_022279.1	48662348	48662370	-	NC_022279.1 48.66 Mbp
21forw	CCTTCCAGGCAGCCTGACCCAGG	CGTTGCAGTCAGACTGACCCAGG	.*..*...*...*.......	4	0.338304	0.0856187	NC_022275.1	23664805	23664827	-	NC_022275.1 23.66 Mbp
21forw	CCTTCCAGGCAGCCTGACCCAGG	CCTTCTAGGCTGCCTGATTCAGG	.....*....*......**.	4	0.0311617	0.0847724	NC_022276.1	145952566	145952588	-	NC_022276.1 145.95 Mbp
21forw	CCTTCCAGGCAGCCTGACCCAGG	CATCCCAAGCAGCCTGGCCCTGG	.*.*...*........*...	4	0.609583	0.083045	NC_022272.1	191222818	191222840	-	NC_022272.1 191.22 Mbp
21forw	CCTTCCAGGCAGCCTGACCCAGG	CCTACCCCACAGCCTGACCCAGG	...*..***...........	4	0.544571	0.0824176	NC_022285.1	111748765	111748787	+	NC_022285.1 111.75 Mbp
21forw	CCTTCCAGGCAGCCTGACCCAGG	CCTCCCCGGGAGCTTGACCCTGG	...*..*..*...*......	4	0.134098	0.0807326	NC_022290.1	45313626	45313648	-	NC_022290.1 45.31 Mbp
21forw	CCTTCCAGGCAGCCTGACCCAGG	GCCTCCAGTCATCCTGACCCCGG	*.*.....*..*........	4	0.424071	0.0802676	NC_022290.1	49116388	49116410	-	NC_022290.1 49.12 Mbp
21forw	CCTTCCAGGCAGCCTGACCCAGG	ACTCCCAGGCAGTCTGGCCCTGG	*..*........*...*...	4	0.235909	0.0799308	NC_022277.1	113016814	113016836	-	NC_022277.1 113.02 Mbp
21forw	CCTTCCAGGCAGCCTGACCCAGG	GAACCCAGGCAGCCTGACCCCAG	****................	4	0.257335	0.0795681	NC_022272.1	131954693	131954715	-	NC_022272.1 131.95 Mbp
21forw	CCTTCCAGGCAGCCTGACCCAGG	CCTTCCAGGAAGACTGAAACAGG	.........*..*....**.	4	0.0314842	0.0769231	NC_022286.1	52247341	52247363	-	NC_022286.1 52.25 Mbp
21forw	CCTTCCAGGCAGCCTGACCCAGG	CCTTCCAGAGACCCAGACCCAGG	........**.*..*.....	4	0.101278	0.0766254	NC_022278.1	157580574	157580596	-	NC_022278.1 157.58 Mbp
21forw	CCTTCCAGGCAGCCTGACCCAGG	GGACCCAGGCAGCCTGACCCTAG	****................	4	0.257335	0.0761086	NC_022279.1	4183005	4183027	-	NC_022279.1 4.18 Mbp
21forw	CCTTCCAGGCAGCCTGACCCAGG	CCCTCCAGACAGCCTGATACTGG	..*.....*........**.	4	0.0588921	0.0759059	NC_022272.1	101944873	101944895	-	NC_022272.1 101.94 Mbp
21forw	CCTTCCAGGCAGCCTGACCCAGG	CTTGCCAAGCAGCCTGTCCCTGG	.*.*...*........*...	4	0.609583	0.0757576	NC_022285.1	114063085	114063107	-	NC_022285.1 114.06 Mbp
21forw	CCTTCCAGGCAGCCTGACCCAGG	CCATTCAGGCTCCCTGACCCTGG	..*.*.....**........	4	0.385204	0.0740436	NC_022285.1	66365319	66365341	-	NC_022285.1 66.37 Mbp
21forw	CCTTCCAGGCAGCCTGACCCAGG	TCTTCCATGAAGCCTGTCCCGGG	*......*.*......*...	4	0.561426	0.0722222	NC_022273.1	29496394	29496416	-	NC_022273.1 29.50 Mbp
21forw	CCTTCCAGGCAGCCTGACCCAGG	TCTTCCACGAAGCCTGTCCCAGG	*......*.*......*...	4	0.561426	0.0711111	NC_022277.1	172139903	172139925	+	NC_022277.1 172.14 Mbp
21forw	CCTTCCAGGCAGCCTGACCCAGG	CCTTCCAAGAAGCCTGGCTCTGG	.......*.*......*.*.	4	0.159804	0.0705882	NC_022274.1	5083139	5083161	-	NC_022274.1 5.08 Mbp
21forw	CCTTCCAGGCAGCCTGACCCAGG	TCTTCCAGGCAACCTGGCACTGG	*..........*....*.*.	4	0.0997957	0.0705882	NC_022274.1	115944414	115944436	-	NC_022274.1 115.94 Mbp
21forw	CCTTCCAGGCAGCCTGACCCAGG	CCATTCAGGAAGCCTGGCCCAGG	..*.*....*......*...	4	0.525538	0.0695187	NC_022272.1	24131092	24131114	-	NC_022272.1 24.13 Mbp
21forw	CCTTCCAGGCAGCCTGACCCAGG	CTCTACAGGCTGCCTGACCCTGG	.**.*.....*.........	4	0.782934	0.0685029	NC_022279.1	17577374	17577396	-	NC_022279.1 17.58 Mbp
21forw	CCTTCCAGGCAGCCTGACCCAGG	GCTGCCAGGAAGGCTGACCCTGG	*..*.....*..*.......	4	0.535768	0.0674407	NC_022287.1	6274008	6274030	-	NC_022287.1 6.27 Mbp
21forw	CCTTCCAGGCAGCCTGACCCAGG	CCTTCCATGAAACCTGTCCCTGG	.......*.*.*....*...	4	0.249598	0.0674074	NC_022272.1	83225021	83225043	+	NC_022272.1 83.23 Mbp
21forw	CCTTCCAGGCAGCCTGACCCAGG	CCTTTCCTGCAGACTGACCCTGG	....*.**....*.......	4	0.360783	0.0669253	NC_022277.1	137241786	137241808	+	NC_022277.1 137.24 Mbp
21forw	CCTTCCAGGCAGCCTGACCCAGG	CCTTCCACGAAACCTGTCCCTGG	.......*.*.*....*...	4	0.249598	0.0663704	NC_022277.1	178973741	178973763	+	NC_022277.1 178.97 Mbp
21forw	CCTTCCAGGCAGCCTGACCCAGG	CCTTCCACGAAACCTGTCCCTGG	.......*.*.*....*...	4	0.249598	0.0663704	NC_022273.1	122433502	122433524	-	NC_022273.1 122.43 Mbp
21forw	CCTTCCAGGCAGCCTGACCCAGG	CCCTCCAGTTTGCCTGACCCAGG	..*.....***.........	4	0.420325	0.0661926	NC_022277.1	175752755	175752777	+	NC_022277.1 175.75 Mbp
21forw	CCTTCCAGGCAGCCTGACCCAGG	TAAACCAGGCAGCCTGACCCCAG	****................	4	0.257335	0.0641334	NC_022291.1	72465365	72465387	+	NC_022291.1 72.47 Mbp
21forw	CCTTCCAGGCAGCCTGACCCAGG	CCTTCAAAGGAGCCTGCCCCAGG	.....*.*.*......*...	4	0.306924	0.0637255	NC_022282.1	131936700	131936722	-	NC_022282.1 131.94 Mbp
21forw	CCTTCCAGGCAGCCTGACCCAGG	CCTTGGAGTCAGACTGACCCAGG	....**..*...*.......	4	0.195264	0.0615385	NC_022287.1	70705983	70706005	-	NC_022287.1 70.71 Mbp
21forw	CCTTCCAGGCAGCCTGACCCAGG	TGAACCAGGCAGCCTGACCCAAG	****................	4	0.257335	0.061345	NC_022281.1	71915887	71915909	+	NC_022281.1 71.92 Mbp
21forw	CCTTCCAGGCAGCCTGACCCAGG	TCTTGCAGGCAGCCAGCCCCAGG	*...*.........*.*...	4	0.163368	0.0613003	NC_022281.1	1377905	1377927	+	NC_022281.1 1.38 Mbp
21forw	CCTTCCAGGCAGCCTGACCCAGG	CCCGCCAGGGAGCCAGACCCAGG	..**.....*....*.....	4	0.365829	0.060307	NC_022286.1	12587784	12587806	-	NC_022286.1 12.59 Mbp
21forw	CCTTCCAGGCAGCCTGACCCAGG	TCTTCCAGGCAGCTTGCCTCTGG	*............*..*.*.	4	0.0302227	0.0597285	NC_022279.1	11392132	11392154	-	NC_022279.1 11.39 Mbp
21forw	CCTTCCAGGCAGCCTGACCCAGG	CAACCCAGGCAGCCTGGCCCAGG	.***............*...	4	0.601049	0.0593178	NC_022291.1	25893050	25893072	+	NC_022291.1 25.89 Mbp
21forw	CCTTCCAGGCAGCCTGACCCAGG	GAGTCCAGGCAGCCTGGCCCTGG	***.............*...	4	0.601049	0.058591	NC_022272.1	13507447	13507469	+	NC_022272.1 13.51 Mbp
21forw	CCTTCCAGGCAGCCTGACCCAGG	GAAACCAGGCAGCCTGACCCCAG	****................	4	0.257335	0.0585566	NC_022283.1	109452963	109452985	-	NC_022283.1 109.45 Mbp
21forw	CCTTCCAGGCAGCCTGACCCAGG	TCTTCCAGGAAGCCTGTCCATGG	*........*......*..*	4	0.247304	0.0577778	NC_022278.1	31707118	31707140	-	NC_022278.1 31.71 Mbp
21forw	CCTTCCAGGCAGCCTGACCCAGG	CCATGCTGGCAGCCTGACCTTGG	..*.*.*............*	4	0.444637	0.05625	NC_022286.1	30076384	30076406	+	NC_022286.1 30.08 Mbp
21forw	CCTTCCAGGCAGCCTGACCCAGG	GAGCCCAGGCAGCCTGACCCCAG	****................	4	0.257335	0.0556976	NC_022289.1	71940392	71940414	-	NC_022289.1 71.94 Mbp
21forw	CCTTCCAGGCAGCCTGACCCAGG	CCGAGCAGGGAGCCTGACCCAGG	..***....*..........	4	1.23951	0.0555556	NC_022279.1	82882442	82882464	-	NC_022279.1 82.88 Mbp
21forw	CCTTCCAGGCAGCCTGACCCAGG	CCTTCCCTGCAGCAAGACCCAGG	......**.....**.....	4	0.0372268	0.0554071	NC_022281.1	95339177	95339199	+	NC_022281.1 95.34 Mbp
21forw	CCTTCCAGGCAGCCTGACCCAGG	CTAGCCAGGCAGCCTGAGCCTGG	.***.............*..	4	0.305989	0.0541126	NC_022284.1	38766422	38766444	-	NC_022284.1 38.77 Mbp
21forw	CCTTCCAGGCAGCCTGACCCAGG	CTTTCCAGGAAGGCTGACCAGGG	.*.......*..*......*	4	0.248589	0.053719	NW_005093498.1	154356	154378	+	NW_005093498.1 154.35 Kbp
21forw	CCTTCCAGGCAGCCTGACCCAGG	CCCTCCTGCCACCCTGACCCTGG	..*...*.*..*........	4	0.289641	0.0534502	NC_022282.1	107757038	107757060	+	NC_022282.1 107.76 Mbp
21forw	CCTTCCAGGCAGCCTGACCCAGG	CCTTCCACACTGCCTGACACAGG	.......**.*.......*.	4	0.152827	0.0521676	NC_022276.1	77416513	77416535	+	NC_022276.1 77.42 Mbp
21forw	CCTTCCAGGCAGCCTGACCCAGG	ACTCCCAGGCAGCCAGAGCCCGG	*..*..........*..*..	4	0.0831693	0.0499484	NC_022284.1	35796065	35796087	+	NC_022284.1 35.80 Mbp
21forw	CCTTCCAGGCAGCCTGACCCAGG	CCTTTCAGGAAGCCTGCCCAAGG	....*....*......*..*	4	0.234115	0.0486631	NC_022287.1	56404756	56404778	+	NC_022287.1 56.40 Mbp
21forw	CCTTCCAGGCAGCCTGACCCAGG	CCTTCTAAGCATCCTGAGCCTGG	.....*.*...*.....*..	4	0.0876967	0.0476191	NC_022278.1	35309389	35309411	-	NC_022278.1 35.31 Mbp
21forw	CCTTCCAGGCAGCCTGACCCAGG	CCTTCCAGCTACCCTGCCCCAGG	........**.*....*...	4	0.145493	0.0473469	NC_022280.1	56491414	56491436	+	NC_022280.1 56.49 Mbp
21forw	CCTTCCAGGCAGCCTGACCCAGG	GCTTCCAAGGAGCCTGTCCCCGG	*......*.*......*...	4	0.561426	0.047343	NC_022278.1	169949772	169949794	+	NC_022278.1 169.95 Mbp
21forw	CCTTCCAGGCAGCCTGACCCAGG	CCTCCCAGGCCTCCTGACTCGGG	...*......**......*.	4	0.136189	0.045945	NC_022282.1	134577179	134577201	-	NC_022282.1 134.58 Mbp
21forw	CCTTCCAGGCAGCCTGACCCAGG	CCTGCCTGCCTGCCTGACCCTGG	...*..*.*.*.........	4	0.316133	0.0453033	NC_022284.1	38042556	38042578	-	NC_022284.1 38.04 Mbp
21forw	CCTTCCAGGCAGCCTGACCCAGG	CATCCCAGCCAGCCTGGCCCAGG	.*.*....*.......*...	4	0.372455	0.0447165	NC_022285.1	50939233	50939255	-	NC_022285.1 50.94 Mbp
21forw	CCTTCCAGGCAGCCTGACCCAGG	CATCCCGGGCAGCCTGAGCCGGG	.*.*..*..........*..	4	0.211958	0.0442907	NC_022274.1	38029900	38029922	-	NC_022274.1 38.03 Mbp
21forw	CCTTCCAGGCAGCCTGACCCAGG	CCTTTCAGGGTGCCAGACCCTGG	....*....**...*.....	4	0.195994	0.0440846	NC_022286.1	103427383	103427405	+	NC_022286.1 103.43 Mbp
21forw	CCTTCCAGGCAGCCTGACCCAGG	GGGTCCAGGCAGGCTGACCCAGG	***.........*.......	4	0.573581	0.0433064	NC_022290.1	34361415	34361437	-	NC_022290.1 34.36 Mbp
21forw	CCTTCCAGGCAGCCTGACCCAGG	CCTCCCAGCCAGTCTGGCCCAGG	...*....*...*...*...	4	0.136842	0.0430397	NC_022274.1	76061700	76061722	-	NC_022274.1 76.06 Mbp
21forw	CCTTCCAGGCAGCCTGACCCAGG	CAGACCAGGTAGCCTGACCCCAG	.***.....*..........	4	0.247902	0.0422526	NC_022274.1	64129846	64129868	+	NC_022274.1 64.13 Mbp
21forw	CCTTCCAGGCAGCCTGACCCAGG	CCATGCAGCCAGCCTGGCCCAGG	..*.*...*.......*...	4	0.348647	0.040724	NC_022278.1	63015440	63015462	+	NC_022278.1 63.02 Mbp
21forw	CCTTCCAGGCAGCCTGACCCAGG	ACTTCCTGGCTGCCTGACCTAGG	*.....*...*........*	4	0.264378	0.0403846	NC_022273.1	75337684	75337706	-	NC_022273.1 75.34 Mbp
21forw	CCTTCCAGGCAGCCTGACCCAGG	CTATCCAGGCAGCATGGCCCTGG	.**..........*..*...	4	0.0895563	0.040107	NC_022275.1	157543766	157543788	-	NC_022275.1 157.54 Mbp
21forw	CCTTCCAGGCAGCCTGACCCAGG	TCCTCCAGGCACCCTGGCCCTGG	*.*........*....*...	4	0.295716	0.0400396	NC_022285.1	50200137	50200159	-	NC_022285.1 50.20 Mbp
21forw	CCTTCCAGGCAGCCTGACCCAGG	CCTTCCATTCTTCCTGACCCTGG	.......**.**........	4	0.217717	0.0394477	NC_022274.1	130755086	130755108	-	NC_022274.1 130.76 Mbp
21forw	CCTTCCAGGCAGCCTGACCCAGG	CGTTGCAGTCAGCCTGCCCCTGG	.*..*...*.......*...	4	0.372455	0.0392839	NC_022272.1	213895139	213895161	-	NC_022272.1 213.90 Mbp
21forw	CCTTCCAGGCAGCCTGACCCAGG	CCCACCAGGCATCCTGACCAGGG	..**.......*.......*	4	0.320295	0.0392465	NC_022283.1	121741059	121741081	-	NC_022283.1 121.74 Mbp
21forw	CCTTCCAGGCAGCCTGACCCAGG	CCTTACAGGCTGCTTGACCTTGG	....*.....*..*.....*	4	0.0545994	0.0386813	NC_022278.1	160133916	160133938	+	NC_022278.1 160.13 Mbp
21forw	CCTTCCAGGCAGCCTGACCCAGG	CCTTCCCAGCAGCCTGGCCAGGG	......**........*..*	4	0.164825	0.0386029	NC_022275.1	138854543	138854565	-	NC_022275.1 138.85 Mbp
21forw	CCTTCCAGGCAGCCTGACCCAGG	ACTTCCAGGCAGCCAGAGCACGG	*.............*..*.*	4	0.0366355	0.0385965	NC_022273.1	88586304	88586326	+	NC_022273.1 88.59 Mbp
21forw	CCTTCCAGGCAGCCTGACCCAGG	CGGGCCAGGCAGCCTGGCCCTGG	.***............*...	4	0.601049	0.0383632	NC_022286.1	15573589	15573611	-	NC_022286.1 15.57 Mbp
21forw	CCTTCCAGGCAGCCTGACCCAGG	CCTCCCAGGCTTCCTGACCAGGG	...*......**.......*	4	0.180288	0.0382875	NC_022282.1	46531455	46531477	-	NC_022282.1 46.53 Mbp
21forw	CCTTCCAGGCAGCCTGACCCAGG	CCTCCCAGGAAGACTGGCCCGGG	...*.....*..*...*...	4	0.206271	0.0380623	NC_022285.1	115382598	115382620	-	NC_022285.1 115.38 Mbp
21forw	CCTTCCAGGCAGCCTGACCCAGG	GCTTCCTGGCAGTCTGAGCCTGG	*.....*.....*....*..	4	0.0820276	0.0372826	NC_022281.1	27430338	27430360	-	NC_022281.1 27.43 Mbp
21forw	CCTTCCAGGCAGCCTGACCCAGG	GCTACCATGCAGCCTGAGCCTGG	*..*...*.........*..	4	0.310333	0.0362319	NC_022274.1	139457663	139457685	-	NC_022274.1 139.46 Mbp
21forw	CCTTCCAGGCAGCCTGACCCAGG	CCATCCAGCCAGCCTGGCCAGGG	..*.....*.......*..*	4	0.15314	0.0339366	NC_022278.1	170847948	170847970	-	NC_022278.1 170.85 Mbp
21forw	CCTTCCAGGCAGCCTGACCCAGG	CCACCCAGCCAGCCTGTCCCTGG	..**....*.......*...	4	0.348647	0.0331825	NC_022272.1	61543438	61543460	+	NC_022272.1 61.54 Mbp
21forw	CCTTCCAGGCAGCCTGACCCAGG	CCCTCCAGGAGGCCTGAGCCTGG	..*......**......*..	4	0.156408	0.0321905	NC_022281.1	8653647	8653669	+	NC_022281.1 8.65 Mbp
21forw	CCTTCCAGGCAGCCTGACCCAGG	CCTGCCAGGCAGCCAGGCCAAGG	...*..........*.*..*	4	0.0681246	0.0319272	NC_022287.1	51151637	51151659	+	NC_022287.1 51.15 Mbp
21forw	CCTTCCAGGCAGCCTGACCCAGG	CTTCCCAGGCCGCCTGTCCCTGG	.*.*......*.....*...	4	0.338319	0.0313725	NC_022276.1	5159222	5159244	+	NC_022276.1 5.16 Mbp
21forw	CCTTCCAGGCAGCCTGACCCAGG	CCTTCCCGCCAGCCTGACATGGG	......*.*.........**	4	0.0823977	0.0302885	NC_022272.1	63106019	63106041	-	NC_022272.1 63.11 Mbp
21forw	CCTTCCAGGCAGCCTGACCCAGG	CCTGCCAGCCAGCCTGGCCACGG	...*....*.......*..*	4	0.155314	0.0296946	NC_022278.1	18829441	18829463	-	NC_022278.1 18.83 Mbp
21forw	CCTTCCAGGCAGCCTGACCCAGG	CAGTCCAGGCAGCCTGCCTCGGG	.**.............*.*.	4	0.18933	0.0296174	NC_022281.1	7864281	7864303	-	NC_022281.1 7.86 Mbp
21forw	CCTTCCAGGCAGCCTGACCCAGG	CCTCCCAGGCCGCCTGGTCCCGG	...*......*.....**..	4	0.062953	0.0293623	NC_022291.1	59572676	59572698	-	NC_022291.1 59.57 Mbp
21forw	CCTTCCAGGCAGCCTGACCCAGG	GCTGCCAGGCAGACTGTCCCAGG	*..*........*...*...	4	0.235909	0.0292642	NC_022287.1	14419382	14419404	+	NC_022287.1 14.42 Mbp
21forw	CCTTCCAGGCAGCCTGACCCAGG	CCTTCCTGTCAGTCTGGCCCAGG	......*.*...*...*...	4	0.0889588	0.0288235	NC_022285.1	56754055	56754077	-	NC_022285.1 56.75 Mbp
21forw	CCTTCCAGGCAGCCTGACCCAGG	TCCTCCAGGCAGCCTGTCCAGGG	*.*.............*..*	4	0.264758	0.0285714	NC_022281.1	96257084	96257106	+	NC_022281.1 96.26 Mbp
21forw	CCTTCCAGGCAGCCTGACCCAGG	CCTCCCAGCCAGCCTGGCTCTGG	...*....*.......*.*.	4	0.117323	0.0283778	NC_022280.1	110118759	110118781	+	NC_022280.1 110.12 Mbp
21forw	CCTTCCAGGCAGCCTGACCCAGG	CCTTCCCGGCTGTCTGACCTTGG	......*...*.*......*	4	0.0919533	0.0282692	NC_022291.1	5803414	5803436	+	NC_022291.1 5.80 Mbp
21forw	CCTTCCAGGCAGCCTGACCCAGG	GCCTCCAGCCAGCCTGAGCCTGG	*.*.....*........*..	4	0.186959	0.0280937	NC_022282.1	129594562	129594584	+	NC_022282.1 129.59 Mbp
21forw	CCTTCCAGGCAGCCTGACCCAGG	CCCCACAGGCAGCCTGGCCCTGG	..***...........*...	4	0.570616	0.0279641	NC_022279.1	103096677	103096699	-	NC_022279.1 103.10 Mbp
21forw	CCTTCCAGGCAGCCTGACCCAGG	CCTTCCAAGCAGACAGACGCTGG	.......*....*.*...*.	4	0.0467425	0.027834	NC_022272.1	222507969	222507991	-	NC_022272.1 222.51 Mbp
21forw	CCTTCCAGGCAGCCTGACCCAGG	CCTGCCAGGGAGCCTGCTCCAGG	...*.....*......**..	4	0.104468	0.0275735	NC_022292.1	150960311	150960333	+	NC_022292.1 150.96 Mbp
21forw	CCTTCCAGGCAGCCTGACCCAGG	ACTTCCAGGGCGCCTGGCCCTGG	*........**.....*...	4	0.311592	0.027451	NC_022282.1	78540043	78540065	+	NC_022282.1 78.54 Mbp
21forw	CCTTCCAGGCAGCCTGACCCAGG	CCTTCCAAGCACACTGTCCCTGG	.......*...**...*...	4	0.10488	0.0271493	NC_022287.1	79614095	79614117	-	NC_022287.1 79.61 Mbp
21forw	CCTTCCAGGCAGCCTGACCCAGG	CCTTCTTGGCAGCCTGAGCAGGG	.....**..........*.*	4	0.0507662	0.0270833	NC_022284.1	79775812	79775834	+	NC_022284.1 79.78 Mbp
21forw	CCTTCCAGGCAGCCTGACCCAGG	TCTTCCAGGCTGGCTGATCCTGG	*.........*.*....*..	4	0.066655	0.026973	NC_022274.1	55096239	55096261	-	NC_022274.1 55.10 Mbp
21forw	CCTTCCAGGCAGCCTGACCCAGG	CCTTACTGGCTGCATGACCCTGG	....*.*...*..*......	4	0.0808082	0.0269231	NC_022284.1	74017539	74017561	-	NC_022284.1 74.02 Mbp
21forw	CCTTCCAGGCAGCCTGACCCAGG	CCTTCCAGGCAGCATGAATTTGG	.............*...***	4	0.00523604	0.0260947	NC_022279.1	113720817	113720839	-	NC_022279.1 113.72 Mbp
21forw	CCTTCCAGGCAGCCTGACCCAGG	CCTGCCTGTCAGCCTGGCCCAGG	...*..*.*.......*...	4	0.241507	0.0257353	NC_022273.1	105769978	105770000	-	NC_022273.1 105.77 Mbp
21forw	CCTTCCAGGCAGCCTGACCCAGG	CCTGGCAGGCATCCTGCCCCGGG	...**......*....*...	4	0.284729	0.0254525	NC_022290.1	51868975	51868997	+	NC_022290.1 51.87 Mbp
21forw	CCTTCCAGGCAGCCTGACCCAGG	CCTGCCAGACAGGCTGACTCTGG	...*....*...*.....*.	4	0.117933	0.0252872	NC_022277.1	133503246	133503268	-	NC_022277.1 133.50 Mbp
21forw	CCTTCCAGGCAGCCTGACCCAGG	CTTTCCAGTGAGCCTGAGCCAGG	.*......**.......*..	4	0.174634	0.0251403	NC_022282.1	26686376	26686398	-	NC_022282.1 26.69 Mbp
21forw	CCTTCCAGGCAGCCTGACCCAGG	CCCTCCCAGCAGCCTGTCCCGGG	..*...**........*...	4	0.389731	0.025	NC_022281.1	3926953	3926975	+	NC_022281.1 3.93 Mbp
21forw	CCTTCCAGGCAGCCTGACCCAGG	CCCTCCCAGCAGCCTGTCCCGGG	..*...**........*...	4	0.389731	0.025	NC_022281.1	3926869	3926891	+	NC_022281.1 3.93 Mbp
21forw	CCTTCCAGGCAGCCTGACCCAGG	CCCTCCCAGCAGCCTGTCCCGGG	..*...**........*...	4	0.389731	0.025	NC_022281.1	3926911	3926933	+	NC_022281.1 3.93 Mbp
21forw	CCTTCCAGGCAGCCTGACCCAGG	CCTTGCAGGGAGCCAGCCCCTGG	....*....*....*.*...	4	0.142844	0.023839	NC_022288.1	30709404	30709426	-	NC_022288.1 30.71 Mbp
21forw	CCTTCCAGGCAGCCTGACCCAGG	CCTGCCAGCCACCCTGTCCCAGG	...*....*..*....*...	4	0.17397	0.0237557	NC_022282.1	87556574	87556596	+	NC_022282.1 87.56 Mbp
21forw	CCTTCCAGGCAGCCTGACCCAGG	CCTCCCAGGGACCCTGCCCCCGG	...*.....*.*....*...	4	0.262236	0.0235091	NC_022291.1	76969663	76969685	+	NC_022291.1 76.97 Mbp
21forw	CCTTCCAGGCAGCCTGACCCAGG	CCTTCCAGAGACCCTGCCCCAGG	........**.*....*...	4	0.145493	0.0233564	NC_022280.1	132587309	132587331	+	NC_022280.1 132.59 Mbp
21forw	CCTTCCAGGCAGCCTGACCCAGG	CCTTCCAGGCTGCATGACAAGGG	..........*..*....**	4	0.0155411	0.0230769	NC_022272.1	60273081	60273103	-	NC_022272.1 60.27 Mbp
21forw	CCTTCCAGGCAGCCTGACCCAGG	CCTCCCTGGCAGCCTGGCTCAGG	...*..*.........*.*.	4	0.131149	0.023057	NC_022279.1	143706605	143706627	+	NC_022279.1 143.71 Mbp
21forw	CCTTCCAGGCAGCCTGACCCAGG	ACTTCCAGGCACCTTGACCGAGG	*..........*.*.....*	4	0.0511285	0.0228374	NC_022285.1	9964484	9964506	-	NC_022285.1 9.96 Mbp
21forw	CCTTCCAGGCAGCCTGACCCAGG	ACCTCCAGGCAGCCTGGCCTTGG	*.*.............*..*	4	0.264758	0.0226891	NC_022273.1	89357740	89357762	+	NC_022273.1 89.36 Mbp
21forw	CCTTCCAGGCAGCCTGACCCAGG	CCTTCCTGCCAGCCTGGACCCGG	......*.*.......**..	4	0.0450541	0.0223851	NC_022287.1	78760256	78760278	+	NC_022287.1 78.76 Mbp
21forw	CCTTCCAGGCAGCCTGACCCAGG	CCTTCCAGGCTCCCTATCCCAGG	..........**...**...	4	0.0246809	0.0217195	NC_022286.1	45850019	45850041	-	NC_022286.1 45.85 Mbp
21forw	CCTTCCAGGCAGCCTGACCCAGG	GCTTCCAGGCAGCCAGTCCTCGG	*.............*.*..*	4	0.0719626	0.0211442	NC_022281.1	37430047	37430069	-	NC_022281.1 37.43 Mbp
21forw	CCTTCCAGGCAGCCTGACCCAGG	CCTGGCAGGCTGCCTGCCCCGGG	...**.....*.....*...	4	0.321189	0.020362	NC_022283.1	48011062	48011084	+	NC_022283.1 48.01 Mbp
21forw	CCTTCCAGGCAGCCTGACCCAGG	CCTTGGAGGCAGACTGCCCCTGG	....**......*...*...	4	0.135498	0.020362	NC_022273.1	29600419	29600441	-	NC_022273.1 29.60 Mbp
21forw	CCTTCCAGGCAGCCTGACCCAGG	CCTTCCAGTCTGTCTGGCCCTGG	........*.*.*...*...	4	0.0689637	0.0202715	NC_022292.1	89015985	89016007	+	NC_022292.1 89.02 Mbp
21forw	CCTTCCAGGCAGCCTGACCCAGG	CCTTCCCTTCAGCCTGTCCCCGG	......***.......*...	4	0.229868	0.0194444	NC_022273.1	101702929	101702951	+	NC_022273.1 101.70 Mbp
21forw	CCTTCCAGGCAGCCTGACCCAGG	CCTTCCAGCATGCCTGTCCCTGG	........***.....*...	4	0.164123	0.0191453	NW_005093481.1	342984	343006	-	NW_005093481.1 342.98 Kbp
21forw	CCTTCCAGGCAGCCTGACCCAGG	CCCTCCAGGCGTCCTGCCCCAGG	..*.......**....*...	4	0.155812	0.0189076	NW_005094239.1	9073	9095	+	NW_005094239.1 9.07 Kbp
21forw	CCTTCCAGGCAGCCTGACCCAGG	CCTTGCAGGCTGCCAGCCCCAGG	....*.....*...*.*...	4	0.0860786	0.0188616	NC_022278.1	19108080	19108102	+	NC_022278.1 19.11 Mbp
21forw	CCTTCCAGGCAGCCTGACCCAGG	CCCTCCAGCCAGCCTGCCTCGGG	..*.....*.......*.*.	4	0.115681	0.0187957	NC_022279.1	141022561	141022583	+	NC_022279.1 141.02 Mbp
21forw	CCTTCCAGGCAGCCTGACCCAGG	CCTTCCAGCCATCCTGCCCAAGG	........*..*....*..*	4	0.0690492	0.0182736	NC_022284.1	10605740	10605762	+	NC_022284.1 10.61 Mbp
21forw	CCTTCCAGGCAGCCTGACCCAGG	CCTACCAGGGAGCTTGAGCCAGG	...*.....*...*...*..	4	0.0404304	0.018107	NC_022277.1	7728812	7728834	-	NC_022277.1 7.73 Mbp
21forw	CCTTCCAGGCAGCCTGACCCAGG	CCTTCCAGACACCCTGGCCTAGG	........*..*....*..*	4	0.0690492	0.0180178	NC_022290.1	29119095	29119117	+	NC_022290.1 29.12 Mbp
21forw	CCTTCCAGGCAGCCTGACCCAGG	CCTTCCAGTCACCATGCCCCAGG	........*..*.*..*...	4	0.0235379	0.0174394	NC_022283.1	51040690	51040712	-	NC_022283.1 51.04 Mbp
21forw	CCTTCCAGGCAGCCTGACCCAGG	CCTTCTAGGCAGCCTGTCTTTGG	.....*..........*.**	4	0.0459906	0.0171429	NC_022283.1	14198772	14198794	-	NC_022283.1 14.20 Mbp
21forw	CCTTCCAGGCAGCCTGACCCAGG	CCCTCAAGGCTGGCTGACCCAGG	..*..*....*.*.......	4	0.183312	0.0166976	NC_022280.1	56670676	56670698	+	NC_022280.1 56.67 Mbp
21forw	CCTTCCAGGCAGCCTGACCCAGG	CCTCCCAGCCAGGATGACCCTGG	...*....*...**......	4	0.0504074	0.016629	NC_022272.1	224960672	224960694	-	NC_022272.1 224.96 Mbp
21forw	CCTTCCAGGCAGCCTGACCCAGG	CCTGCGAGGGAGGCTGACCCAGG	...*.*...*..*.......	4	0.308519	0.016572	NC_022273.1	119523193	119523215	+	NC_022273.1 119.52 Mbp
21forw	CCTTCCAGGCAGCCTGACCCAGG	CCCTCGTGGCAGCCTGGCCCTGG	..*..**.........*...	4	0.235787	0.0165441	NC_022272.1	200700995	200701017	+	NC_022272.1 200.70 Mbp
21forw	CCTTCCAGGCAGCCTGACCCAGG	CCTTCCTGTCCGCCTGCCCCAGG	......*.*.*.....*...	4	0.127577	0.0164706	NC_022287.1	43269257	43269279	-	NC_022287.1 43.27 Mbp
21forw	CCTTCCAGGCAGCCTGACCCAGG	CCTCTCAGGCAGCCTGTCCTTGG	...**...........*..*	4	0.254196	0.0164706	NC_022281.1	52795160	52795182	+	NC_022281.1 52.80 Mbp
21forw	CCTTCCAGGCAGCCTGACCCAGG	CCTTCCAGACACCCCGCCCCAGG	........*..*..*.*...	4	0.0423366	0.0163798	NC_022286.1	40747064	40747086	-	NC_022286.1 40.75 Mbp
21forw	CCTTCCAGGCAGCCTGACCCAGG	CAAACCAGGTAGCCTGACCCTGA	.***.....*..........	4	0.247902	0.0161681	NC_022275.1	163874481	163874503	+	NC_022275.1 163.87 Mbp
21forw	CCTTCCAGGCAGCCTGACCCAGG	CATTACATGAAGCCTGACCCAGA	.*..*..*.*..........	4	0.251422	0.0156325	NC_022273.1	88045464	88045486	-	NC_022273.1 88.05 Mbp
21forw	CCTTCCAGGCAGCCTGACCCAGG	CCTTCAAGGTAGCAGGACCCAGG	.....*...*...**.....	4	0.031834	0.0152941	NC_022290.1	58477999	58478021	-	NC_022290.1 58.48 Mbp
21forw	CCTTCCAGGCAGCCTGACCCAGG	CCTTCCGGGCACCTGGACCCGGG	......*....*.**.....	4	0.0183156	0.0137024	NC_022287.1	15939759	15939781	+	NC_022287.1 15.94 Mbp
21forw	CCTTCCAGGCAGCCTGACCCAGG	CCTTCCTGGCAGCCAGGCCTGGG	......*.......*.*..*	4	0.0441732	0.0134094	NC_022274.1	4392254	4392276	-	NC_022274.1 4.39 Mbp
21forw	CCTTCCAGGCAGCCTGACCCAGG	CCCTCCCGTCAGCCTGAGCCAGG	..*...*.*........*..	4	0.127693	0.0133333	NC_022272.1	225911232	225911254	+	NC_022272.1 225.91 Mbp
21forw	CCTTCCAGGCAGCCTGACCCAGG	CCTTCCAGGAGGCCTGGGCCGGG	.........**.....**..	4	0.0526482	0.0132549	NC_022276.1	63295216	63295238	-	NC_022276.1 63.30 Mbp
21forw	CCTTCCAGGCAGCCTGACCCAGG	CCTTCCTGGGAGCCAGAGCCTGG	......*..*....*..*..	4	0.0472745	0.0131335	NC_022278.1	170540606	170540628	+	NC_022278.1 170.54 Mbp
21forw	CCTTCCAGGCAGCCTGACCCAGG	GCTTCCAGGCACCCTGACTGTGG	*..........*......**	4	0.10809	0.0131233	NC_022284.1	77776266	77776288	-	NC_022284.1 77.78 Mbp
21forw	CCTTCCAGGCAGCCTGACCCAGG	CCTTCCAGGCCCCCTGAGTCCGG	..........**.....**.	4	0.0230112	0.0130317	NC_022275.1	453578	453600	+	NC_022275.1 453.58 Kbp
21forw	CCTTCCAGGCAGCCTGACCCAGG	CCCTCCCGGCATCCTGGCCCAGG	..*...*....*....*...	4	0.191748	0.0127262	NC_022272.1	2831123	2831145	+	NC_022272.1 2.83 Mbp
21forw	CCTTCCAGGCAGCCTGACCCAGG	CCCTCCAGGCAGACAGTCCCAGG	..*.........*.*.*...	4	0.059182	0.0127241	NC_022284.1	3158687	3158709	+	NC_022284.1 3.16 Mbp
21forw	CCTTCCAGGCAGCCTGACCCAGG	CCTTCCAGTCAGAATGCCCCTGG	........*...**..*...	4	0.0185146	0.0126697	NC_022276.1	8766357	8766379	-	NC_022276.1 8.77 Mbp
21forw	CCTTCCAGGCAGCCTGACCCAGG	TCTTCCAGGCAGCCTGGAGCTGG	*...............***.	4	0.039756	0.0118778	NC_022282.1	6568542	6568564	+	NC_022282.1 6.57 Mbp
21forw	CCTTCCAGGCAGCCTGACCCAGG	CCTTCCAGGCAGGCTATTCCGGG	............*..***..	4	0.00655463	0.0116883	NC_022279.1	56899368	56899390	+	NC_022279.1 56.90 Mbp
21forw	CCTTCCAGGCAGCCTGACCCAGG	CCTTGGAGGCAGCTGGACCCTGG	....**.......**.....	4	0.0345646	0.011	NC_022284.1	13840412	13840434	+	NC_022284.1 13.84 Mbp
21forw	CCTTCCAGGCAGCCTGACCCAGG	CCCACCAGGCAGCCTGGCCTGGG	..**............*..*	4	0.250638	0.0108043	NC_022273.1	148411677	148411699	+	NC_022273.1 148.41 Mbp
21forw	CCTTCCAGGCAGCCTGACCCAGG	CCCACCAGGGAGCCTGAGCCAGG	..**.....*.......*..	4	0.281816	0.010582	NC_022273.1	105736943	105736965	+	NC_022273.1 105.74 Mbp
21forw	CCTTCCAGGCAGCCTGACCCAGG	CCTCCCAGGCTGCCTGCCCTAGG	...*......*.....*..*	4	0.141079	0.0105403	NC_022275.1	133176073	133176095	+	NC_022275.1 133.18 Mbp
21forw	CCTTCCAGGCAGCCTGACCCAGG	CCATCCATGCAGCCTGCGCCTGG	..*....*........**..	4	0.117806	0.0105042	NC_022273.1	108562549	108562571	-	NC_022273.1 108.56 Mbp
21forw	CCTTCCAGGCAGCCTGACCCAGG	CCCTCCAGGCATCATGCCCCGGG	..*........*.*..*...	4	0.0418307	0.010181	NC_022277.1	111273291	111273313	-	NC_022277.1 111.27 Mbp
21forw	CCTTCCAGGCAGCCTGACCCAGG	CCCTCCAGGCATCATGCCCCAGG	..*........*.*..*...	4	0.0418307	0.010181	NW_005093495.1	15804	15826	-	NW_005093495.1 15.80 Kbp
21forw	CCTTCCAGGCAGCCTGACCCAGG	CTGTCCAGGCAGCCTGCCGCTGG	.**.............*.*.	4	0.18933	0.0100267	NC_022279.1	49685112	49685134	+	NC_022279.1 49.69 Mbp
21forw	CCTTCCAGGCAGCCTGACCCAGG	CCTTCCAGGCAGCATGGACTGGG	.............*..**.*	4	0.00639961	0.00997738	NC_022281.1	15140228	15140250	+	NC_022281.1 15.14 Mbp
21forw	CCTTCCAGGCAGCCTGACCCAGG	CATGCCCGGCAGCCGGACCCAGG	.*.*..*.......*.....	4	0.275145	0.00994318	NC_022281.1	2042465	2042487	+	NC_022281.1 2.04 Mbp
21forw	CCTTCCAGGCAGCCTGACCCAGG	CCTTCCAGTCAGAATGTCCCAGG	........*...**..*...	4	0.0185146	0.00957265	NC_022278.1	30817294	30817316	-	NC_022278.1 30.82 Mbp
21forw	CCTTCCAGGCAGCCTGACCCAGG	CCTTCCGGGCAGGCTGCCCATGG	......*.....*...*..*	4	0.0637874	0.00849324	NC_022288.1	6807543	6807565	-	NC_022288.1 6.81 Mbp
21forw	CCTTCCAGGCAGCCTGACCCAGG	CCTTCCTGGCAGTCTGACTGTGG	......*.....*.....**	4	0.0521897	0.00831448	NC_022280.1	76825224	76825246	+	NC_022280.1 76.83 Mbp
21forw	CCTTCCAGGCAGCCTGACCCAGG	CCGGGCACGCAGCCTGACCCTGA	..***..*............	4	0.257335	0.00801282	NC_022278.1	165941944	165941966	-	NC_022278.1 165.94 Mbp
21forw	CCTTCCAGGCAGCCTGACCCAGG	CCTTCCAGGCTGCCCGGACCAGG	..........*...*.**..	4	0.01532	0.00797393	NC_022283.1	130325376	130325398	-	NC_022283.1 130.33 Mbp
21forw	CCTTCCAGGCAGCCTGACCCAGG	CCTCCCAGGCTGCTGGACCCTGG	...*......*..**.....	4	0.0317081	0.00730015	NC_022292.1	106746618	106746640	+	NC_022292.1 106.75 Mbp
21forw	CCTTCCAGGCAGCCTGACCCAGG	CCTTCCAAGCCGGCTGTCCCTGG	.......*..*.*...*...	4	0.11831	0.00727273	NC_022272.1	117128889	117128911	+	NC_022272.1 117.13 Mbp
21forw	CCTTCCAGGCAGCCTGACCCAGG	CTTTCCCGGCAGCAGGACCCTGG	.*....*......**.....	4	0.0409966	0.00696023	NC_022274.1	70124864	70124886	-	NC_022274.1 70.12 Mbp
21forw	CCTTCCAGGCAGCCTGACCCAGG	CCTTGCTGGCAGCCTGACAGTGG	....*.*...........**	4	0.142049	0.00661765	NC_022276.1	32722326	32722348	+	NC_022276.1 32.72 Mbp
21forw	CCTTCCAGGCAGCCTGACCCAGG	CCTGCCATGCAGCCTGAGGCTGG	...*...*.........**.	4	0.097755	0.00651042	NC_022281.1	36427733	36427755	-	NC_022281.1 36.43 Mbp
21forw	CCTTCCAGGCAGCCTGACCCAGG	CCTTCCAGGCCGGCTGCTCCTGG	..........*.*...**..	4	0.0221226	0.00618793	NC_022274.1	95252635	95252657	-	NC_022274.1 95.25 Mbp
21forw	CCTTCCAGGCAGCCTGACCCAGG	CCTTGCTGGCAGCATGACCGTGG	....*.*......*.....*	4	0.0671917	0.00540441	NC_022280.1	132000300	132000322	-	NC_022280.1 132.00 Mbp
21forw	CCTTCCAGGCAGCCTGACCCAGG	CCTTACAGGCAGACTGGGCCAGG	....*.......*...**..	4	0.0438969	0.0051713	NC_022287.1	32562501	32562523	-	NC_022287.1 32.56 Mbp
21forw	CCTTCCAGGCAGCCTGACCCAGG	CCTTCCAGGCTGCTGGACACAGG	..........*..**...*.	4	0.00952882	0.00483516	NC_022279.1	24055060	24055082	+	NC_022279.1 24.06 Mbp
21forw	CCTTCCAGGCAGCCTGACCCAGG	CCTTCCGAGCAGCCGGTCCCTGG	......**......*.*...	4	0.100826	0.00470588	NC_022284.1	110345795	110345817	+	NC_022284.1 110.35 Mbp
21forw	CCTTCCAGGCAGCCTGACCCAGG	CCCGCCAGGCAGCAGGACCCAGG	..**.........**.....	4	0.059184	0.0046875	NC_022272.1	221919167	221919189	+	NC_022272.1 221.92 Mbp
21forw	CCTTCCAGGCAGCCTGACCCAGG	CATTCCAGGCATCCTGAGGCTGG	.*.........*.....**.	4	0.0480955	0.004662	NC_022280.1	42961072	42961094	-	NC_022280.1 42.96 Mbp
21forw	CCTTCCAGGCAGCCTGACCCAGG	CCTTCCAGACAGGCTGGCCTGGG	........*...*...*..*	4	0.0543131	0.00464095	NC_022285.1	2692684	2692706	+	NC_022285.1 2.69 Mbp
21forw	CCTTCCAGGCAGCCTGACCCAGG	CCTTTCAGGCTGCCTGGGCCTGG	....*.....*.....**..	4	0.062953	0.00460716	NC_022290.1	36202535	36202557	+	NC_022290.1 36.20 Mbp
21forw	CCTTCCAGGCAGCCTGACCCAGG	CCTGCTAGGCAGCCGGTCCCTGG	...*.*........*.*...	4	0.0938334	0.00386905	NC_022273.1	22588812	22588834	+	NC_022273.1 22.59 Mbp
21forw	CCTTCCAGGCAGCCTGACCCAGG	CCTACCTGGCAGCAGGACCCAGG	...*..*......**.....	4	0.0390209	0.00364583	NC_022272.1	227215075	227215097	+	NC_022272.1 227.22 Mbp
21forw	CCTTCCAGGCAGCCTGACCCAGG	CCTTCCTGGCAGGCTGCCCTGGG	......*.....*...*..*	4	0.0637874	0.00315842	NC_022281.1	19327308	19327330	+	NC_022281.1 19.33 Mbp
21forw	CCTTCCAGGCAGCCTGACCCAGG	CTTTCCAGGCAGCAGGGCCCAGG	.*...........**.*...	4	0.0243419	0.00280749	NC_022274.1	69422647	69422669	+	NC_022274.1 69.42 Mbp
21forw	CCTTCCAGGCAGCCTGACCCAGG	CCTACCTGGCAGCCTGGCCGGGG	...*..*.........*..*	4	0.173616	0.00216263	NC_022281.1	4900831	4900853	-	NC_022281.1 4.90 Mbp
21forw	CCTTCCAGGCAGCCTGACCCAGG	CCTTCCAGGCAGCCAGAGAGGGG	..............*..***	4	0.00900388	0.00194604	NC_022272.1	133311636	133311658	+	NC_022272.1 133.31 Mbp
21forw	CCTTCCAGGCAGCCTGACCCAGG	CCTTCCAGGCAGGATGACGTGGG	............**....**	4	0.0103385	0.00178977	NC_022287.1	55531130	55531152	+	NC_022287.1 55.53 Mbp
21forw	CCTTCCAGGCAGCCTGACCCAGG	CCTTCCAGGCAGCAGGGGCCTGG	.............**.**..	4	0.00393215	0.00041176	NC_022277.1	134795680	134795702	+	NC_022277.1 134.80 Mbp
21forw	CCTTCCAGGCAGCCTGACCCAGG	CCTTCCAGGCTGCCCCTCCCAGG	..........*...***...	4	0.0134441	0	NC_022281.1	9756666	9756688	+	NC_022281.1 9.76 Mbp
21forw	CCTTCCAGGCAGCCTGACCCAGG	CCTTCCAGGAAGGCTCACCTGGG	.........*..*..*...*	4	0.0365755	0	NC_022272.1	218309351	218309373	-	NC_022272.1 218.31 Mbp
21forw	CCTTCCAGGCAGCCTGACCCAGG	CCTCACAGGCAGGCTCACCCTGG	...**.......*..*....	4	0.100057	0	NC_022289.1	71705604	71705626	+	NC_022289.1 71.71 Mbp
21forw	CCTTCCAGGCAGCCTGACCCAGG	CTTTCTAGGCAGCCTTCCCCAGG	.*...*.........**...	4	0.0634332	0	NC_022280.1	63637398	63637420	+	NC_022280.1 63.64 Mbp
21forw	CCTTCCAGGCAGCCTGACCCAGG	CCTGCCAGGCGGCATCACCCCGG	...*......*..*.*....	4	0.0213803	0	NC_022277.1	131049816	131049838	+	NC_022277.1 131.05 Mbp
21forw	CCTTCCAGGCAGCCTGACCCAGG	CCATCCTGGCCGCGTGACCCTGG	..*...*...*..*......	4	0.0796769	0	NC_022277.1	179066395	179066417	+	NC_022277.1 179.07 Mbp
21forw	CCTTCCAGGCAGCCTGACCCAGG	CTTTCCAGGCAGACTTGCCCAGG	.*..........*..**...	4	0.0405763	0	NC_022276.1	40365442	40365464	+	NC_022276.1 40.37 Mbp
21forw	CCTTCCAGGCAGCCTGACCCAGG	CCTTCCAAGCCGGGTGACCCTGG	.......*..*.**......	4	0.0436822	0	NC_022285.1	22681929	22681951	-	NC_022285.1 22.68 Mbp
21forw	CCTTCCAGGCAGCCTGACCCAGG	TCTGCCAGGCAGCCTTGCCCAGG	*..*...........**...	4	0.104848	0	NC_022272.1	208983868	208983890	+	NC_022272.1 208.98 Mbp
21forw	CCTTCCAGGCAGCCTGACCCAGG	CCTCCCAGGCACTGTGACCCAGG	...*.......***......	4	0.0405899	0	NC_022277.1	148691696	148691718	+	NC_022277.1 148.69 Mbp
21forw	CCTTCCAGGCAGCCTGACCCAGG	CCGTCCAGGCCGCCTCCCCCGGG	..*.......*....**...	4	0.054471	0	NC_022290.1	4581329	4581351	-	NC_022290.1 4.58 Mbp
21forw	CCTTCCAGGCAGCCTGACCCAGG	CCTGGCATGCAGCCTCACCCTGG	...**..*.......*....	4	0.258544	0	NC_022276.1	5388749	5388771	+	NC_022276.1 5.39 Mbp
21forw	CCTTCCAGGCAGCCTGACCCAGG	CTTTCCATGCACCGTGACCCAGG	.*.....*...*.*......	4	0.110194	0	NC_022281.1	20965490	20965512	+	NC_022281.1 20.97 Mbp
21forw	CCTTCCAGGCAGCCTGACCCAGG	CCTTCCTAGCAGCCTCTCCCTGG	......**.......**...	4	0.0647091	0	NC_022291.1	73327998	73328020	+	NC_022291.1 73.33 Mbp
21forw	CCTTCCAGGCAGCCTGACCCAGG	CCTCCCAGGCTGGGTGACCCTGG	...*......*.**......	4	0.0457874	0	NC_022275.1	167700811	167700833	+	NC_022275.1 167.70 Mbp
21forw	CCTTCCAGGCAGCCTGACCCAGG	GTTTCCAGGCAGCCTCAACCAGG	**.............*.*..	4	0.0533773	0	NC_022279.1	9054965	9054987	-	NC_022279.1 9.05 Mbp
21forw	CCTTCCAGGCAGCCTGACCCAGG	ACTTCAAGGGAGCGTGACCCAGG	*....*...*...*......	4	0.124798	0	NC_022292.1	95130064	95130086	+	NC_022292.1 95.13 Mbp
21forw	CCTTCCAGGCAGCCTGACCCAGG	CCTTCCAGGCTGTGTGACCGTGG	..........*.**.....*	4	0.0190933	0	NC_022281.1	23776285	23776307	+	NC_022281.1 23.78 Mbp
21forw	CCTTCCAGGCAGCCTGACCCAGG	CCATCCCAGCAGCCTCACCCAGG	..*...**.......*....	4	0.174114	0	NW_005095485.1	645	667	+	NW_005095485.1 0.64 Kbp
21forw	CCTTCCAGGCAGCCTGACCCAGG	CCTTCCAGGAAGCCTCCACCTGG	.........*.....***..	4	0.0163162	0	NC_022272.1	37740467	37740489	-	NC_022272.1 37.74 Mbp
21forw	CCTTCCAGGCAGCCTGACCCAGG	CCTTCCGGGCCGAGTGACCCTGG	......*...*.**......	4	0.0298349	0	NC_022285.1	4018837	4018859	+	NC_022285.1 4.02 Mbp
21forw	CCTTCCAGGCAGCCTGACCCAGG	CCTTGCAGCCAGCCATACCCAGG	....*...*.....**....	4	0.0402958	0	NC_022280.1	116092471	116092493	-	NC_022280.1 116.09 Mbp
21forw	CCTTCCAGGCAGCCTGACCCAGG	CCTCCCAGTCAGCCCTACCCAGG	...*....*.....**....	4	0.0423361	0	NC_022290.1	42220139	42220161	-	NC_022290.1 42.22 Mbp
21forw	CCTTCCAGGCAGCCTGACCCAGG	CCTTCCAGGCAGCATCCCCAGGG	.............*.**..*	4	0.00561598	0	NC_022291.1	1232477	1232499	+	NC_022291.1 1.23 Mbp
21forw	CCTTCCAGGCAGCCTGACCCAGG	CCTCCCAGGCAGCAGCACCCTGG	...*.........***....	4	0.0103242	0	NC_022292.1	150235384	150235406	-	NC_022292.1 150.24 Mbp
21forw	CCTTCCAGGCAGCCTGACCCAGG	CCTCCCACCCAGCCTTACCCTGG	...*...**......*....	4	0.157971	0	NC_022287.1	47830117	47830139	-	NC_022287.1 47.83 Mbp
21forw	CCTTCCAGGCAGCCTGACCCAGG	CCTTCCAGGTAGACTCACGCAGG	.........*..*..*..*.	4	0.027629	0	NC_022274.1	9108782	9108804	-	NC_022274.1 9.11 Mbp
21forw	CCTTCCAGGCAGCCTGACCCAGG	CCTTCCAGGAGGCCCCACCCAGG	.........**...**....	4	0.032161	0	NC_022274.1	93320063	93320085	-	NC_022274.1 93.32 Mbp
21forw	CCTTCCAGGCAGCCTGACCCAGG	TCTTCCAGGCAGCCCCAGCCTGG	*.............**.*..	4	0.0143051	0	NC_022272.1	3941429	3941451	-	NC_022272.1 3.94 Mbp
21forw	CCTTCCAGGCAGCCTGACCCAGG	CCTTCCAGGCAGCATCCCCAGGG	.............*.**..*	4	0.00561598	0	NC_022291.1	1242753	1242775	-	NC_022291.1 1.24 Mbp
21forw	CCTTCCAGGCAGCCTGACCCAGG	CCTTCCTGGCTGCCTTGCCCTGG	......*...*....**...	4	0.0359136	0	NC_022278.1	57239662	57239684	-	NC_022278.1 57.24 Mbp
21forw	CCTTCCAGGCAGCCTGACCCAGG	CCTGCCAGGCACCCTCAGCCAGG	...*.......*...*.*..	4	0.0249319	0	NC_022280.1	121558770	121558792	+	NC_022280.1 121.56 Mbp
21forw	CCTTCCAGGCAGCCTGACCCAGG	GCTTCCTGGCAGTGTGACCCTGG	*.....*.....**......	4	0.0592004	0	NC_022278.1	162126982	162127004	-	NC_022278.1 162.13 Mbp
21forw	CCTTCCAGGCAGCCTGACCCAGG	CCTTCCAGCCAGCCGTGCCCCGG	........*.....***...	4	0.0148006	0	NC_022274.1	76373125	76373147	+	NC_022274.1 76.37 Mbp
21forw	CCTTCCAGGCAGCCTGACCCAGG	CTTTCCAGCCATCCTCACCCAGG	.*......*..*...*....	4	0.0777215	0	NC_022272.1	211221423	211221445	+	NC_022272.1 211.22 Mbp
21forw	CCTTCCAGGCAGCCTGACCCAGG	CCTTCAAGGAAGCCTTTCCCTGG	.....*...*.....**...	4	0.052791	0	NC_022288.1	4594089	4594111	+	NC_022288.1 4.59 Mbp
21forw	CCTTCCAGGCAGCCTGACCCAGG	CATTCCAGGCAGAATCACCCGGG	.*..........**.*....	4	0.0149084	0	NC_022273.1	124716144	124716166	+	NC_022273.1 124.72 Mbp
21forw	CCTTCCAGGCAGCCTGACCCAGG	GCTTCCTGACAGCCTCACCCTGG	*.....*.*......*....	4	0.113648	0	NC_022276.1	35544731	35544753	+	NC_022276.1 35.54 Mbp
21forw	CCTTCCAGGCAGCCTGACCCAGG	CCCTCCAGGCGGCCTCACCGTGG	..*.......*....*...*	4	0.0621451	0	NC_022275.1	2625977	2625999	+	NC_022275.1 2.63 Mbp
21forw	CCTTCCAGGCAGCCTGACCCAGG	CCTCCCAGGCAGAGGGACCCAGG	...*........***.....	4	0.0221099	0	NC_022281.1	81821834	81821856	-	NC_022281.1 81.82 Mbp
21forw	CCTTCCAGGCAGCCTGACCCAGG	CCTCCCAGGCAGAGTGAGCCGGG	...*........**...*..	4	0.0169887	0	NC_022291.1	1612102	1612124	-	NC_022291.1 1.61 Mbp
21forw	CCTTCCAGGCAGCCTGACCCAGG	CCTTCCAGGCAGTGTGTACCTGG	............**..**..	4	0.00567814	0	NC_022272.1	10440744	10440766	-	NC_022272.1 10.44 Mbp
21forw	CCTTCCAGGCAGCCTGACCCAGG	CCTTCCAGGCTGCCCCACCGCGG	..........*...**...*	4	0.0152633	0	NC_022286.1	10915452	10915474	+	NC_022286.1 10.92 Mbp
21forw	CCTTCCAGGCAGCCTGACCCAGG	CGTTCCAGGCAGCATCACCTGGG	.*...........*.*...*	4	0.0178742	0	NC_022288.1	28792341	28792363	-	NC_022288.1 28.79 Mbp
21forw	CCTTCCAGGCAGCCTGACCCAGG	CCATCCAGGCAGGCTCAGCCTGG	..*.........*..*.*..	4	0.0203678	0	NC_022272.1	219146031	219146053	+	NC_022272.1 219.15 Mbp
21forw	CCTTCCAGGCAGCCTGACCCAGG	CCCTCCGGACAGCCTTACCCTGG	..*...*.*......*....	4	0.106383	0	NC_022278.1	156856777	156856799	+	NC_022278.1 156.86 Mbp
21forw	CCTTCCAGGCAGCCTGACCCAGG	CCTTCCACCCAGCCTTGCCCTGG	.......**......**...	4	0.0578876	0	NC_022286.1	7067916	7067938	-	NC_022286.1 7.07 Mbp
21forw	CCTTCCAGGCAGCCTGACCCAGG	ACTTGCAGGCAGTGTGACCCAGG	*...*.......**......	4	0.086677	0	NC_022286.1	6965035	6965057	-	NC_022286.1 6.97 Mbp
21forw	CCTTCCAGGCAGCCTGACCCAGG	CCTTCCAGGCCGTGTGACCTTGG	..........*.**.....*	4	0.0190933	0	NC_022284.1	67234144	67234166	+	NC_022284.1 67.23 Mbp
21forw	CCTTCCAGGCAGCCTGACCCAGG	CCTTCCCGACACCCTCACCCAGG	......*.*..*...*....	4	0.0505255	0	NC_022280.1	123429747	123429769	-	NC_022280.1 123.43 Mbp
21forw	CCTTCCAGGCAGCCTGACCCAGG	CCTTCACGGCAGCCTTACACAGG	.....**........*..*.	4	0.0336528	0	NC_022272.1	219081838	219081860	-	NC_022272.1 219.08 Mbp
21forw	CCTTCCAGGCAGCCTGACCCAGG	ACTTCCCGGCTGCGTGACCCTGG	*.....*...*..*......	4	0.0848998	0	NC_022277.1	176402129	176402151	-	NC_022277.1 176.40 Mbp
21forw	CCTTCCAGGCAGCCTGACCCAGG	CGTCCCAGGCACCCTCACCCAGG	.*.*.......*...*....	4	0.127204	0	NC_022281.1	65193674	65193696	+	NC_022281.1 65.19 Mbp
21forw	CCTTCCAGGCAGCCTGACCCAGG	CCTTCCCGGCAGCCTCCCTCGGG	......*........**.*.	4	0.0214154	0	NC_022287.1	1326789	1326811	-	NC_022287.1 1.33 Mbp
21forw	CCTTCCAGGCAGCCTGACCCAGG	CCTCCCCTGCAGCCTCACCCTGG	...*..**.......*....	4	0.176586	0	NC_022278.1	55326070	55326092	+	NC_022278.1 55.33 Mbp
21forw	CCTTCCAGGCAGCCTGACCCAGG	CCTTCCAGACACCCTCCCCCTGG	........*..*...**...	4	0.0271713	0	NC_022275.1	6966430	6966452	-	NC_022275.1 6.97 Mbp
21forw	CCTTCCAGGCAGCCTGACCCAGG	TCTTCCAGGAAGCCTCCCCCAGG	*........*.....**...	4	0.0965653	0	NC_022284.1	13506452	13506474	-	NC_022284.1 13.51 Mbp
21forw	CCTTCCAGGCAGCCTGACCCAGG	TTTTCCAGGTAGCCTGACCCAGG	**.......*..........	3	2.46118	0.855615	NC_022279.1	118347086	118347108	+	NC_022279.1 118.35 Mbp
21forw	CCTTCCAGGCAGCCTGACCCAGG	TCTGCCAGGTAGCCTGACCCTGG	*..*.....*..........	3	2.46118	0.588235	NC_022278.1	87292361	87292383	-	NC_022278.1 87.29 Mbp
21forw	CCTTCCAGGCAGCCTGACCCAGG	TCTTCCAGGAGGCCTGACCCGGG	*........**.........	3	1.43881	0.563333	NC_022286.1	3011480	3011502	-	NC_022286.1 3.01 Mbp
21forw	CCTTCCAGGCAGCCTGACCCAGG	CTTTCCAGGAGGCCTGACCCTGG	.*.......**.........	3	1.36596	0.512121	NC_022287.1	71571527	71571549	-	NC_022287.1 71.57 Mbp
21forw	CCTTCCAGGCAGCCTGACCCAGG	TGTTCCAGACAGCCTGACCCTGG	**......*...........	3	1.63277	0.447205	NC_022287.1	7046268	7046290	+	NC_022287.1 7.05 Mbp
21forw	CCTTCCAGGCAGCCTGACCCAGG	GCAGCCAGGCAGCCTGACCCCGG	*.**................	3	2.28742	0.407609	NC_022278.1	51731532	51731554	+	NC_022278.1 51.73 Mbp
21forw	CCTTCCAGGCAGCCTGACCCAGG	GCTGGCAGGCAGCCTGACCCTGG	*..**...............	3	2.42656	0.342391	NC_022281.1	78405813	78405835	+	NC_022281.1 78.41 Mbp
21forw	CCTTCCAGGCAGCCTGACCCAGG	CAACCCAGGCAGCCTGACCCTGG	.***................	3	2.28742	0.336134	NC_022279.1	10304698	10304720	+	NC_022279.1 10.30 Mbp
21forw	CCTTCCAGGCAGCCTGACCCAGG	GCTGCCAGCCAGCCTGACCCTGG	*..*....*...........	3	1.63277	0.307274	NC_022290.1	17209287	17209309	+	NC_022290.1 17.21 Mbp
21forw	CCTTCCAGGCAGCCTGACCCAGG	CCTTCCCAACAGCCTGACCCAGG	......***...........	3	0.968125	0.28125	NC_022272.1	163162764	163162786	-	NC_022272.1 163.16 Mbp
21forw	CCTTCCAGGCAGCCTGACCCAGG	CTTCCCAGGCAGCCTGACTCAGG	.*.*..............*.	3	1.05556	0.271493	NC_022279.1	144316217	144316239	-	NC_022279.1 144.32 Mbp
21forw	CCTTCCAGGCAGCCTGACCCAGG	CCATCCAGGTATCCTGACCCTGG	..*......*.*........	3	1.19395	0.258565	NC_022272.1	168616362	168616384	+	NC_022272.1 168.62 Mbp
21forw	CCTTCCAGGCAGCCTGACCCAGG	CTCTCCAGGCAGCCTGAACCAGG	.**..............*..	3	0.647595	0.20979	NC_022279.1	141182361	141182383	+	NC_022279.1 141.18 Mbp
21forw	CCTTCCAGGCAGCCTGACCCAGG	GCTTCCAGGAAACCTGACCCAAG	*........*.*........	3	0.255097	0.191476	NC_022276.1	3650725	3650747	-	NC_022276.1 3.65 Mbp
21forw	CCTTCCAGGCAGCCTGACCCAGG	CCACCCAGGCAGACTGACCCTGG	..**........*.......	3	1.07408	0.177763	NC_022285.1	12734373	12734395	+	NC_022285.1 12.73 Mbp
21forw	CCTTCCAGGCAGCCTGACCCAGG	CTTTCCAGGCTGCCTGAACCGGG	.*........*......*..	3	0.364519	0.150619	NC_022284.1	102994842	102994864	+	NC_022284.1 102.99 Mbp
21forw	CCTTCCAGGCAGCCTGACCCAGG	CCTGCCTGGCACCCTGACCCCGG	...*..*....*........	3	0.897987	0.144761	NC_022291.1	2147398	2147420	+	NC_022291.1 2.15 Mbp
21forw	CCTTCCAGGCAGCCTGACCCAGG	TCTGCCAGGCAGCCTGGCCCAGG	*..*............*...	3	1.29012	0.110294	NC_022291.1	1108844	1108866	-	NC_022291.1 1.11 Mbp
21forw	CCTTCCAGGCAGCCTGACCCAGG	GCTTCCAAGCAGCCTGACTCCAG	*......*..........*.	3	0.225424	0.109253	NC_022279.1	112445805	112445827	-	NC_022279.1 112.45 Mbp
21forw	CCTTCCAGGCAGCCTGACCCAGG	ACTTCCAAGGAGCCTGACCCCAG	*......*.*..........	3	0.492236	0.100823	NC_022281.1	30074419	30074441	-	NC_022281.1 30.07 Mbp
21forw	CCTTCCAGGCAGCCTGACCCAGG	CCTTCCCTGCAGCCCGACCCCGG	......**......*.....	3	0.489147	0.0745739	NC_022277.1	171788769	171788791	+	NC_022277.1 171.79 Mbp
21forw	CCTTCCAGGCAGCCTGACCCAGG	CCTGCCAGCCAGCCTGGCCCAGG	...*....*.......*...	3	0.699447	0.0593891	NC_022281.1	9759558	9759580	+	NC_022281.1 9.76 Mbp
21forw	CCTTCCAGGCAGCCTGACCCAGG	CCTGCCAGCCAGCCTGGCCCAGG	...*....*.......*...	3	0.699447	0.0593891	NW_005095774.1	1095	1117	+	NW_005095774.1 1.09 Kbp
21forw	CCTTCCAGGCAGCCTGACCCAGG	CCTCCCAGACAGCCTGTCCCTGG	...*....*.......*...	3	0.699447	0.0554622	NC_022278.1	65925366	65925388	-	NC_022278.1 65.93 Mbp
21forw	CCTTCCAGGCAGCCTGACCCAGG	CCCTCCAGGTAGCCTGAGCCAGG	..*......*.......*..	3	0.560827	0.0537815	NC_022287.1	53898657	53898679	-	NC_022287.1 53.90 Mbp
21forw	CCTTCCAGGCAGCCTGACCCAGG	CCTCCCAGGCCGCCTGCCCCTGG	...*......*.....*...	3	0.63534	0.0456747	NC_022272.1	38793508	38793530	+	NC_022272.1 38.79 Mbp
21forw	CCTTCCAGGCAGCCTGACCCAGG	TCTTACAGGCTGCCTGACCCCAG	*...*.....*.........	3	0.312444	0.0455841	NC_022276.1	182819026	182819048	+	NC_022276.1 182.82 Mbp
21forw	CCTTCCAGGCAGCCTGACCCAGG	CCTCCCAGGGAGCCTGGCCCAGG	...*.....*......*...	3	1.05432	0.044406	NC_022281.1	56440747	56440769	-	NC_022281.1 56.44 Mbp
21forw	CCTTCCAGGCAGCCTGACCCAGG	CCGGCGAGGCAGCCTGACCCCAG	..**.*..............	3	0.276778	0.0405093	NW_005094586.1	3314	3336	-	NW_005094586.1 3.31 Kbp
21forw	CCTTCCAGGCAGCCTGACCCAGG	CCCTTCAGGCAGCCTGAGCCGGG	..*.*............*..	3	0.608933	0.0363636	NC_022282.1	53307142	53307164	-	NC_022282.1 53.31 Mbp
21forw	CCTTCCAGGCAGCCTGACCCAGG	CCTTCCTGCCAGGCTGACCCTGG	......*.*...*.......	3	0.410777	0.0321241	NC_022280.1	41631951	41631973	+	NC_022280.1 41.63 Mbp
21forw	CCTTCCAGGCAGCCTGACCCAGG	CCCTCCAGGCAGACTGGCCCAGG	..*.........*...*...	3	0.462898	0.0290886	NC_022272.1	220190713	220190735	+	NC_022272.1 220.19 Mbp
21forw	CCTTCCAGGCAGCCTGACCCAGG	TCTGCCAGGCAGCCTGGCCCTAG	*..*............*...	3	0.258025	0.0285948	NC_022286.1	108671330	108671352	+	NC_022286.1 108.67 Mbp
21forw	CCTTCCAGGCAGCCTGACCCAGG	CCTGTCAAGCAGCCTGACCCAGA	...**..*............	3	0.485313	0.02762	NC_022273.1	105768545	105768567	-	NC_022273.1 105.77 Mbp
21forw	CCTTCCAGGCAGCCTGACCCAGG	TCTTCCTGGAAGCCTGACCCTGA	*.....*..*..........	3	0.336197	0.026331	NC_022289.1	53593906	53593928	-	NC_022289.1 53.59 Mbp
21forw	CCTTCCAGGCAGCCTGACCCAGG	ACATCCAGGCAGGCTGACCCCAG	*.*.........*.......	3	0.226919	0.0252525	NC_022272.1	174217537	174217559	+	NC_022272.1 174.22 Mbp
21forw	CCTTCCAGGCAGCCTGACCCAGG	CTTTGCAGCCAGCCTGACCCAGA	.*..*...*...........	3	0.310817	0.0203963	NC_022292.1	69371000	69371022	-	NC_022292.1 69.37 Mbp
21forw	CCTTCCAGGCAGCCTGACCCAGG	CCTGCCACGCAGCCTGGCCCCAG	...*...*........*...	3	0.228951	0.0175968	NC_022278.1	53306713	53306735	-	NC_022278.1 53.31 Mbp
21forw	CCTTCCAGGCAGCCTGACCCAGG	CCAACCAGGCAGCCTGGCCCCAG	..**............*...	3	0.239224	0.0155618	NC_022272.1	203419004	203419026	-	NC_022272.1 203.42 Mbp
21forw	CCTTCCAGGCAGCCTGACCCAGG	CGGTCCAGCCAGCCTGACCCTGA	.**.....*...........	3	0.306465	0.0130063	NW_005095069.1	685	707	-	NW_005095069.1 0.68 Kbp
21forw	CCTTCCAGGCAGCCTGACCCAGG	CCCTCCAGGCAGCCTGGGCCTGG	..*.............**..	3	0.234439	0.010084	NC_022274.1	9242976	9242998	-	NC_022274.1 9.24 Mbp
21forw	CCTTCCAGGCAGCCTGACCCAGG	TCTTCCAGGGTGCCTGACCCTGA	*........**.........	3	0.287761	0.00830959	NC_022286.1	63756325	63756347	-	NC_022286.1 63.76 Mbp
21forw	CCTTCCAGGCAGCCTGACCCAGG	CCTCCCAGGAAGCCTGGCCCTGA	...*.....*......*...	3	0.210864	0.00687236	NC_022285.1	107422292	107422314	+	NC_022285.1 107.42 Mbp
21forw	CCTTCCAGGCAGCCTGACCCAGG	CCCACCCGGCAGCCTGACCCCGA	..**..*.............	3	0.326828	0.0062004	NC_022282.1	51013903	51013925	-	NC_022282.1 51.01 Mbp
21forw	CCTTCCAGGCAGCCTGACCCAGG	CATTCCAGGGAGCCTGACCTGGA	.*.......*.........*	3	0.274843	0.00589226	NC_022282.1	113205416	113205438	+	NC_022282.1 113.21 Mbp
21forw	CCTTCCAGGCAGCCTGACCCAGG	CTTTCCATGCAGGCTGACCCAGA	.*.....*....*.......	3	0.217867	0.00538051	NC_022277.1	180200292	180200314	+	NC_022277.1 180.20 Mbp
21forw	CCTTCCAGGCAGCCTGACCCAGG	CCTTCCAGGCAGGCTGTGCCTGG	............*...**..	3	0.070863	0.00242424	NC_022285.1	1271383	1271405	-	NC_022285.1 1.27 Mbp
21forw	CCTTCCAGGCAGCCTGACCCAGG	TCTTCCAGTCAGCGTGACCCTGG	*.......*....*......	3	0.270695	0	NC_022287.1	78682524	78682546	+	NC_022287.1 78.68 Mbp
21forw	CCTTCCAGGCAGCCTGACCCAGG	CCTCCCAGGCAGCCCTACCCAGG	...*..........**....	3	0.137062	0	NC_022288.1	86173108	86173130	-	NC_022288.1 86.17 Mbp
21forw	CCTTCCAGGCAGCCTGACCCAGG	CCTTCCCGGCCGCCTCACCCTGG	......*...*....*....	3	0.174231	0	NC_022287.1	4863828	4863850	-	NC_022287.1 4.86 Mbp
21forw	CCTTCCAGGCAGCCTGACCCAGG	CCTTCCAGGCAGCATCACTCAGG	.............*.*..*.	3	0.0195892	0	NC_022276.1	100307809	100307831	+	NC_022276.1 100.31 Mbp
21forw	CCTTCCAGGCAGCCTGACCCAGG	ACTTCCAGGCAGCCTCAGCCAGG	*..............*.*..	3	0.112968	0	NC_022286.1	23976926	23976948	-	NC_022286.1 23.98 Mbp
21forw	CCTTCCAGGCAGCCTGACCCAGG	CCTTCCAGGCGGTGTGACCCCGG	..........*.**......	3	0.0742437	0	NC_022283.1	4107332	4107354	-	NC_022283.1 4.11 Mbp
21forw	CCTTCCAGGCAGCCTGACCCAGG	CCTTCCAGCCAGCCCTACCCAGG	........*.....**....	3	0.071637	0	NC_022275.1	18455762	18455784	-	NC_022275.1 18.46 Mbp
21forw	CCTTCCAGGCAGCCTGACCCAGG	CCTTCCCGGCAGCCTCACCTAGG	......*........*...*	3	0.145659	0	NC_022276.1	1232155	1232177	-	NC_022276.1 1.23 Mbp
21forw	CCTTCCAGGCAGCCTGACCCAGG	TCTTCCAGGCAGCCTGACTCCGG	*.................*.	2	6.50543	0.461538	NC_022272.1	177116419	177116441	+	NC_022272.1 177.12 Mbp
21forw	CCTTCCAGGCAGCCTGACCCAGG	GCTTCCAGGCAGTCTGACCCCAG	*...........*.......	2	0.782234	0.1657	NC_022280.1	51825810	51825832	+	NC_022280.1 51.83 Mbp
21forw	CCTTCCAGGCAGCCTGACCCAGG	GCTTCCAGGCAGCCTGGCCCAGG	*...............*...	2	5.89919	0.161125	NC_022291.1	10421510	10421532	-	NC_022291.1 10.42 Mbp
21forw	CCTTCCAGGCAGCCTGACCCAGG	GCGTCCAGGCAGCCTGACCCAAG	*.*.................	2	1.07667	0.118357	NC_022287.1	10370257	10370279	+	NC_022287.1 10.37 Mbp
21forw	CCTTCCAGGCAGCCTGACCCAGG	CCTCCCAGGCAGTCTGACCCAAG	...*........*.......	2	0.623136	0.117429	NC_022274.1	90456760	90456782	+	NC_022274.1 90.46 Mbp
21forw	CCTTCCAGGCAGCCTGACCCAGG	CCTCCCAGGCAGCCTGCCCCTGG	...*............*...	2	4.25291	0.114187	NC_022286.1	100304151	100304173	-	NC_022286.1 100.30 Mbp
21forw	CCTTCCAGGCAGCCTGACCCAGG	CCTGCCAGGCAGCCTGAGCCAGG	...*.............*..	2	2.38718	0.0833333	NW_005098609.1	351	373	+	NW_005098609.1 0.35 Kbp
21forw	CCTTCCAGGCAGCCTGACCCAGG	CCTCCCAGGCAGCCTGACCTTAG	...*...............*	2	1.2779	0.0503268	NC_022288.1	4572354	4572376	-	NC_022288.1 4.57 Mbp
21forw	CCTTCCAGGCAGCCTGACCCAGG	CCTTCTAGGCAGGCTGACCCAAG	.....*......*.......	2	0.331982	0.0328283	NC_022274.1	191173828	191173850	+	NC_022274.1 191.17 Mbp
21forw	CCTTCCAGGCAGCCTGACCCAGG	CCTGCCAGGCAGCCTGGCCCCAG	...*............*...	2	0.850581	0.0285948	NC_022290.1	3523357	3523379	-	NC_022290.1 3.52 Mbp
21forw	CCTTCCAGGCAGCCTGACCCAGG	CCTACCAGGCAGCCTGAGCCTAG	...*.............*..	2	0.477436	0.0164609	NC_022281.1	31963958	31963980	+	NC_022281.1 31.96 Mbp
21forw	CCTTCCAGGCAGCCTGACCCAGG	CCTTCCAGGTAGCCTGACCCCAG	.........*..........	1	18.42	0.244009	NC_022279.1	134892875	134892897	-	NC_022279.1 134.89 Mbp
21forw	CCTTCCAGGCAGCCTGACCCAGG	CCATCCAGGCAGCCTGACCCCAG	..*.................	1	19.72	0.185185	NC_022273.1	124648523	124648545	-	NC_022273.1 124.65 Mbp
