# Supplementary material for: Multiplex precise base editing in cynomolgus monkeys
Source: Nat Commun. 2020 May 11;11:2325. doi: 10.1038/s41467-020-16173-0 (PMC7214463; doi:10.1038/s41467-020-16173-0)
Supplement: Supplementary file 6 — Dataset 6 [file 41467_2020_16173_MOESM6_ESM.xlsx]

## Sheet: Sheet1
Supplementary Data 6 Off-target sites predicted by Cas-OFFinder
#Bulge type	Guide sequence	Offtarget	Chromosome	Position	Direction	Mismatches	Bulge Size
X	CCTTCCAGGCAGCCTGACCCNGG	CaTcCCAGGCAGgCTGACagCGG	chr4	20138	+	5	0
X	CCTTCCAGGCAGCCTGACCCNGG	CCTTCCAGGCccCCTGAgtCCGG	chr4	453577	+	4	0
X	CCTTCCAGGCAGCCTGACCCNGG	tCcTCCAGGgAGCCTGAaCaTGG	chr4	581539	-	5	0
X	CCTTCCAGGCAGCCTGACCCNGG	CCaTCCAGGgAGCCTctCCaGGG	chr4	1070382	-	5	0
X	CCTTCCAGGCAGCCTGACCCNGG	CCcTCCAGGatGCCcaACCCAGG	chr4	1381222	+	5	0
X	CCTTCCAGGCAGCCTGACCCNGG	CCTTCCAGaCAttCccACCCTGG	chr4	2073307	-	5	0
X	CCTTCCAGGCAGCCTGACCCNGG	gCTcCtgGGCAGCCTGcCCCTGG	chr4	2185450	-	5	0
X	CCTTCCAGGCAGCCTGACCCNGG	CCcTCCAGGCgGCCTcACCgTGG	chr4	2625976	+	4	0
X	CCTTCCAGGCAGCCTGACCCNGG	CgTgCCAGGCAcCCTGcCtCTGG	chr4	3312576	-	5	0
X	CCTTCCAGGCAGCCTGACCCNGG	CCcTCCgGGCAGCCcGAggCGGG	chr4	4030311	-	5	0
X	CCTTCCAGGCAGCCTGACCCNGG	CCTTCCAGaCAcCCTccCCCTGG	chr4	6966429	-	4	0
X	CCTTCCAGGCAGCCTGACCCNGG	CCTcCCAcaCAGCCTttCCCAGG	chr4	7051696	-	5	0
X	CCTTCCAGGCAGCCTGACCCNGG	CCaTCCAGGgcctCTGACCCGGG	chr4	7533299	-	5	0
X	CCTTCCAGGCAGCCTGACCCNGG	tCTTgCtGaCAGCCTGAtCCTGG	chr4	7752789	+	5	0
X	CCTTCCAGGCAGCCTGACCCNGG	CCTgCCAGGCAGCaTGctgCAGG	chr4	8723552	+	5	0
X	CCTTCCAGGCAGCCTGACCCNGG	CCTcCCAGGgAGgCTGAggCAGG	chr4	9037177	-	5	0
X	CCTTCCAGGCAGCCTGACCCNGG	CCTTgCcGGCAcCCTGAtCtTGG	chr4	9022457	-	5	0
X	CCTTCCAGGCAGCCTGACCCNGG	CCTTgCAGGCAGCCcttaCCCGG	chr4	9252762	-	5	0
X	CCTTCCAGGCAGCCTGACCCNGG	CCagCCcGcCAGCCcGACCCAGG	chr4	11012632	-	5	0
X	CCTTCCAGGCAGCCTGACCCNGG	CCcgCCAGGCAGCCTtttCCAGG	chr4	12502435	+	5	0
X	CCTTCCAGGCAGCCTGACCCNGG	CCaTCCttGCAGCCTGgCtCAGG	chr4	12615865	+	5	0
X	CCTTCCAGGCAGCCTGACCCNGG	CCTgCCAaGgAcCCTGcCCCGGG	chr4	12677711	-	5	0
X	CCTTCCAGGCAGCCTGACCCNGG	CCTTCCAGGCtGCCatAggCGGG	chr4	12770778	-	5	0
X	CCTTCCAGGCAGCCTGACCCNGG	CCaTCttGGCAtCCTGAgCCAGG	chr4	12887603	-	5	0
X	CCTTCCAGGCAGCCTGACCCNGG	CCacCCAGGgAGCCTGAaCtTGG	chr4	14253168	+	5	0
X	CCTTCCAGGCAGCCTGACCCNGG	CtTcCCAGGCAatCTcACCCAGG	chr4	18379274	+	5	0
X	CCTTCCAGGCAGCCTGACCCNGG	CCTTCCAGcCAGCCctACCCAGG	chr4	18455761	-	3	0
X	CCTTCCAGGCAGCCTGACCCNGG	aCTTCCAGcCAGgCTaACCaAGG	chr4	22346904	+	5	0
X	CCTTCCAGGCAGCCTGACCCNGG	CgTTgCAGtCAGaCTGACCCAGG	chr4	23664804	-	4	0
X	CCTTCCAGGCAGCCTGACCCNGG	aCTTCCAGGatGtaTGACCCTGG	chr4	26015438	-	5	0
X	CCTTCCAGGCAGCCTGACCCNGG	CtTTCCAGGCAaaCgaACCCTGG	chr4	28617088	-	5	0
X	CCTTCCAGGCAGCCTGACCCNGG	taTTCCAcaaAGCCTGACCCAGG	chr4	33242052	-	5	0
X	CCTTCCAGGCAGCCTGACCCNGG	CCTTCCAtGaAaCCaGtCCCTGG	chr4	33463861	+	5	0
X	CCTTCCAGGCAGCCTGACCCNGG	CCTcCCAGGgAcCCTcAgCCTGG	chr4	34334051	+	5	0
X	CCTTCCAGGCAGCCTGACCCNGG	CCTTCCAtGgAttCTGtCCCTGG	chr4	41983658	-	5	0
X	CCTTCCAGGCAGCCTGACCCNGG	CCggCgAGGCAGCCTGgCCgAGG	chr4	48584559	-	5	0
X	CCTTCCAGGCAGCCTGACCCNGG	tCTTaCAGGaAGCtTGACtCTGG	chr4	49706639	+	5	0
X	CCTTCCAGGCAGCCTGACCCNGG	CtTTCCAtGCAGCCatACgCTGG	chr4	54351065	+	5	0
X	CCTTCCAGGCAGCCTGACCCNGG	CCaTgCAGGCActCTGACCtTGG	chr4	56538955	-	5	0
X	CCTTCCAGGCAGCCTGACCCNGG	CCcTCCtGGCAGCCTttCCaTGG	chr4	56592359	-	5	0
X	CCTTCCAGGCAGCCTGACCCNGG	CCTTCCAGGgAcCCctgCCCCGG	chr4	56859303	+	5	0
X	CCTTCCAGGCAGCCTGACCCNGG	CCTTaCAGGaAGCaTaACaCAGG	chr4	57070048	+	5	0
X	CCTTCCAGGCAGCCTGACCCNGG	CCcaaCAGcCAGCCTGcCCCAGG	chr4	63270916	+	5	0
X	CCTTCCAGGCAGCCTGACCCNGG	CCcTgCtGGCAcCCTGgCCCTGG	chr4	64494152	+	5	0
X	CCTTCCAGGCAGCCTGACCCNGG	tCTgCCAGGCAcCtTGACCtGGG	chr4	66389272	+	5	0
X	CCTTCCAGGCAGCCTGACCCNGG	tCTTCCAGGaAaCCcGtCCCTGG	chr4	67542451	-	5	0
X	CCTTCCAGGCAGCCTGACCCNGG	CCTTCCAtGaAaCCgGtCCCTGG	chr4	81561854	-	5	0
X	CCTTCCAGGCAGCCTGACCCNGG	agaTCaAGGCAGCCTGgCCCTGG	chr4	87150259	-	5	0
X	CCTTCCAGGCAGCCTGACCCNGG	CCcTCaAGaCAGCCTcACaCTGG	chr4	87460420	-	5	0
X	CCTTCCAGGCAGCCTGACCCNGG	aCcTCCAGGCAGCCTGAagaGGG	chr4	91244901	+	5	0
X	CCTTCCAGGCAGCCTGACCCNGG	CCTTaagGcCAaCCTGACCCAGG	chr4	94141489	-	5	0
X	CCTTCCAGGCAGCCTGACCCNGG	CCagCCAGGaAcCCTGACCCAGG	chr4	95333662	-	4	0
X	CCTTCCAGGCAGCCTGACCCNGG	CCTgCCAGcCAGCCaGAtCCTGG	chr4	97318124	+	4	0
X	CCTTCCAGGCAGCCTGACCCNGG	aCTcgCAGaCAGCCTGtCCCAGG	chr4	104301024	-	5	0
X	CCTTCCAGGCAGCCTGACCCNGG	CtTTCCtGaCAtCCTGAaCCCGG	chr4	105490305	+	5	0
X	CCTTCCAGGCAGCCTGACCCNGG	CCTTCCAGaaAaCaTGACCCAGG	chr4	109904075	+	4	0
X	CCTTCCAGGCAGCCTGACCCNGG	gCTTCCcGcCAGCCTaAgCCAGG	chr4	116290986	-	5	0
X	CCTTCCAGGCAGCCTGACCCNGG	CCTTtgAccCAcCCTGACCCAGG	chr4	119116417	+	5	0
X	CCTTCCAGGCAGCCTGACCCNGG	CCTgCCAaGCAGCCTGctgCCGG	chr4	119891730	+	5	0
X	CCTTCCAGGCAGCCTGACCCNGG	gCTaCCtGtCAGCCTGAgCCAGG	chr4	123714863	-	5	0
X	CCTTCCAGGCAGCCTGACCCNGG	CtTTCCAGGCccCCTGgCCtGGG	chr4	124539673	-	5	0
X	CCTTCCAGGCAGCCTGACCCNGG	CCTTCtctGCAGCCTcACCaAGG	chr4	125857109	-	5	0
X	CCTTCCAGGCAGCCTGACCCNGG	CaTcCCctGCAGCCTGgCCCAGG	chr4	126741049	+	5	0
X	CCTTCCAGGCAGCCTGACCCNGG	CtTTCCcttCtGCCTGACCCAGG	chr4	126708107	+	5	0
X	CCTTCCAGGCAGCCTGACCCNGG	tgTTCCAGGCAagCTGACCtGGG	chr4	126773926	+	5	0
X	CCTTCCAGGCAGCCTGACCCNGG	CCTcCCAGGCttgCTGtCCCAGG	chr4	126805459	+	5	0
X	CCTTCCAGGCAGCCTGACCCNGG	CCaTCCAGGCtGCCTGgCgtGGG	chr4	126802522	-	5	0
X	CCTTCCAGGCAGCCTGACCCNGG	CCTTaCAGGCAGtCTcAtCaGGG	chr4	127613425	-	5	0
X	CCTTCCAGGCAGCCTGACCCNGG	CCTTCCctGCAGCCgGAtgCTGG	chr4	129012505	+	5	0
X	CCTTCCAGGCAGCCTGACCCNGG	CtTTCCAGGgAtCCaGgCCCGGG	chr4	129002253	-	5	0
X	CCTTCCAGGCAGCCTGACCCNGG	CCTTgCAGGgtGtCTGAtCCTGG	chr4	129413162	+	5	0
X	CCTTCCAGGCAGCCTGACCCNGG	CCcaCCcGGCtGCCTGcCCCAGG	chr4	129278681	-	5	0
X	CCTTCCAGGCAGCCTGACCCNGG	tCTTCCAGGgAGCagaACCCTGG	chr4	129640810	+	5	0
X	CCTTCCAGGCAGCCTGACCCNGG	CCTTaCtGGCAGCaTagCCCTGG	chr4	129685612	+	5	0
X	CCTTCCAGGCAGCCTGACCCNGG	gCcaCCAGtCgGCCTGACCCAGG	chr4	129814080	+	5	0
X	CCTTCCAGGCAGCCTGACCCNGG	aCTTaCtGtCAGCaTGACCCTGG	chr4	129935211	+	5	0
X	CCTTCCAGGCAGCCTGACCCNGG	CCTTCCtGGattaCTGACCCAGG	chr4	130529887	-	5	0
X	CCTTCCAGGCAGCCTGACCCNGG	gCcTCCAGaCAGCCTGgCCtCGG	chr4	132987826	+	5	0
X	CCTTCCAGGCAGCCTGACCCNGG	CCTcCCAGGCtGCCTGcCCtAGG	chr4	133176072	+	4	0
X	CCTTCCAGGCAGCCTGACCCNGG	gCTTCCtGGaAGCCTtAgCCAGG	chr4	133722362	+	5	0
X	CCTTCCAGGCAGCCTGACCCNGG	CCTTCaAGaCtGCCTGctCCAGG	chr4	133973614	+	5	0
X	CCTTCCAGGCAGCCTGACCCNGG	CCcTCCAccCtGCCTGgCCCTGG	chr4	133886560	-	5	0
X	CCTTCCAGGCAGCCTGACCCNGG	CCTgCCAaGCAaCCTcACCaAGG	chr4	133903397	-	5	0
X	CCTTCCAGGCAGCCTGACCCNGG	CCTTCCAGGCAaggTaAtCCAGG	chr4	135601972	-	5	0
X	CCTTCCAGGCAGCCTGACCCNGG	gCTaCCtGGCAGgCTGACaCAGG	chr4	135901471	+	5	0
X	CCTTCCAGGCAGCCTGACCCNGG	CCacCCAGGCAGtgTGAgCCAGG	chr4	135778882	-	5	0
X	CCTTCCAGGCAGCCTGACCCNGG	CCTaCCAGGCAGgtaGgCCCAGG	chr4	136237726	+	5	0
X	CCTTCCAGGCAGCCTGACCCNGG	CCTgCCAGGCtGCCaGggCCAGG	chr4	136256440	+	5	0
X	CCTTCCAGGCAGCCTGACCCNGG	CCTgCaAtcCAGCCTcACCCAGG	chr4	136664517	-	5	0
X	CCTTCCAGGCAGCCTGACCCNGG	gaagCaAGGCAGCCTGACCCCGG	chr4	137055700	-	5	0
X	CCTTCCAGGCAGCCTGACCCNGG	CCgTaCActCAGCaTGACCCTGG	chr4	137518221	+	5	0
X	CCTTCCAGGCAGCCTGACCCNGG	CCTTCCcGGCtGCCTctCtCAGG	chr4	137370344	-	5	0
X	CCTTCCAGGCAGCCTGACCCNGG	CCcTgCAGGCAGCagGAtCCAGG	chr4	138217813	-	5	0
X	CCTTCCAGGCAGCCTGACCCNGG	CCcTgCAGGCAGCagGAtCCAGG	chr4	138400695	-	5	0
X	CCTTCCAGGCAGCCTGACCCNGG	CCTTCCcaGCAGCCTGgCCaGGG	chr4	138854542	-	4	0
X	CCTTCCAGGCAGCCTGACCCNGG	CCcTCCtGGCccCaTGACCCAGG	chr4	139383197	-	5	0
X	CCTTCCAGGCAGCCTGACCCNGG	CtcTCCAGcCgaCCTGACCCTGG	chr4	140886489	+	5	0
X	CCTTCCAGGCAGCCTGACCCNGG	CCaTggAGGCAGaCaGACCCGGG	chr4	142930825	-	5	0
X	CCTTCCAGGCAGCCTGACCCNGG	CCTcCCAGGCAttgTaACCCAGG	chr4	144181841	+	5	0
X	CCTTCCAGGCAGCCTGACCCNGG	CCTcCtAccCAGCCTtACCCAGG	chr4	144769734	+	5	0
X	CCTTCCAGGCAGCCTGACCCNGG	aCTTCtAGGCAGaCTGACCtGGG	chr4	146496410	-	4	0
X	CCTTCCAGGCAGCCTGACCCNGG	CCaTCagaGCAGCCTGAgCCAGG	chr4	147235576	+	5	0
X	CCTTCCAGGCAGCCTGACCCNGG	CCTTCCAtGaAaCCaGtCCCTGG	chr4	151141591	-	5	0
X	CCTTCCAGGCAGCCTGACCCNGG	tCcTCCAGtCAaCCTGACtCAGG	chr4	153989367	-	5	0
X	CCTTCCAGGCAGCCTGACCCNGG	CaTTCCAGtCtGCCTcAgCCTGG	chr4	154997079	+	5	0
X	CCTTCCAGGCAGCCTGACCCNGG	CCTTgCAGcaAGCCTGAttCAGG	chr4	154837320	-	5	0
X	CCTTCCAGGCAGCCTGACCCNGG	CCcTCCtGGCAGCaTcAgCCGGG	chr4	155086520	+	5	0
X	CCTTCCAGGCAGCCTGACCCNGG	CCcgCCcGGCAGtCaGACCCTGG	chr4	155214034	+	5	0
X	CCTTCCAGGCAGCCTGACCCNGG	CCTgCCgGGCAaCCcGACCaGGG	chr4	155928398	+	5	0
X	CCTTCCAGGCAGCCTGACCCNGG	CtaTCCAGGCAGCaTGgCCCTGG	chr4	157543765	-	4	0
X	CCTTCCAGGCAGCCTGACCCNGG	tCTTCCtGGCAaCCTGAagCTGG	chr4	159032666	+	5	0
X	CCTTCCAGGCAGCCTGACCCNGG	tCTTCCAGGaAatCTGtCCCTGG	chr4	158938085	-	5	0
X	CCTTCCAGGCAGCCTGACCCNGG	CtTTtCAGcCAcCCTGACtCAGG	chr4	160472221	+	5	0
X	CCTTCCAGGCAGCCTGACCCNGG	tCTctCAGGttGCCTGACCCAGG	chr4	164639386	+	5	0
X	CCTTCCAGGCAGCCTGACCCNGG	CtTTCCAGGCtGCCTGtCagGGG	chr4	165082451	+	5	0
X	CCTTCCAGGCAGCCTGACCCNGG	CCcTCaAGttAGCCTGcCCCTGG	chr4	165685120	-	5	0
X	CCTTCCAGGCAGCCTGACCCNGG	CtTTaCAGGaAGCCTGgCCgGGG	chr4	166339553	-	5	0
X	CCTTCCAGGCAGCCTGACCCNGG	CtTTCCAGGCAtatTGAgCCTGG	chr4	167583755	+	5	0
X	CCTTCCAGGCAGCCTGACCCNGG	CCTcCCAGGCtGggTGACCCTGG	chr4	167700810	+	4	0
X	CCTTCCAGGCAGCCTGACCCNGG	CCagtCAGcCAGCCTGcCCCAGG	chr4	168167028	-	5	0
X	CCTTCCAGGCAGCCTGACCCNGG	CCTcCCAaGCAaggTGACCCTGG	chr4	168996910	-	5	0
X	CCTTCCAGGCAGCCTGACCCNGG	CCTTCCtGGCAGgagGACgCTGG	chr4	170704561	+	5	0
X	CCTTCCAGGCAGCCTGACCCNGG	CCcTCtgGGCAGCCccACCCGGG	chr4	170588226	-	5	0
X	CCTTCCAGGCAGCCTGACCCNGG	CCcTCaAGGgAGCCcGtCCCAGG	chr6	796515	+	5	0
X	CCTTCCAGGCAGCCTGACCCNGG	CaTcCCAGcCAGCCTcAgCCGGG	chr6	765025	-	5	0
X	CCTTCCAGGCAGCCTGACCCNGG	CCTTCCAccCtGgCTGcCCCGGG	chr6	881935	-	5	0
X	CCTTCCAGGCAGCCTGACCCNGG	CCcTtCctGCAGCCTGgCCCTGG	chr6	990011	+	5	0
X	CCTTCCAGGCAGCCTGACCCNGG	tCTTCCAtGaAaCCTGtCCCTGG	chr6	1383361	+	5	0
X	CCTTCCAGGCAGCCTGACCCNGG	CCTTCtctGCAGCCTGAggCAGG	chr6	2500380	+	5	0
X	CCTTCCAGGCAGCCTGACCCNGG	CCcTCCAcaCAcCCgGACCCCGG	chr6	2685698	+	5	0
X	CCTTCCAGGCAGCCTGACCCNGG	CCTTCagGcaAGCCTcACCCAGG	chr6	2814516	-	5	0
X	CCTTCCAGGCAGCCTGACCCNGG	CCcTtCAGGgAGgCTGcCCCGGG	chr6	3349193	+	5	0
X	CCTTCCAGGCAGCCTGACCCNGG	CtcTCCAccCAcCCTGACCCTGG	chr6	3389534	+	5	0
X	CCTTCCAGGCAGCCTGACCCNGG	gCTTCCAtGCAGgtTtACCCAGG	chr6	6247746	-	5	0
X	CCTTCCAGGCAGCCTGACCCNGG	CCTTCCtGGCAGtCTGgtCtTGG	chr6	6892719	-	5	0
X	CCTTCCAGGCAGCCTGACCCNGG	CCTTgaAttCAGCCTGACCaTGG	chr6	7115567	-	5	0
X	CCTTCCAGGCAGCCTGACCCNGG	CCTTCtAGGgAagCgGACCCTGG	chr6	7348049	-	5	0
X	CCTTCCAGGCAGCCTGACCCNGG	CCTaCCAGGgAGCtTGAgCCAGG	chr6	7728811	-	4	0
X	CCTTCCAGGCAGCCTGACCCNGG	CCagCCAGGaAcaCTGACCCTGG	chr6	8966407	-	5	0
X	CCTTCCAGGCAGCCTGACCCNGG	CCTTCtctGgAcCCTGACCCTGG	chr6	9185231	-	5	0
X	CCTTCCAGGCAGCCTGACCCNGG	CCTTCCAGGtgGaCTGtCtCAGG	chr6	9478356	+	5	0
X	CCTTCCAGGCAGCCTGACCCNGG	CCTTCCAtaCAGCtTctCCCTGG	chr6	10834287	+	5	0
X	CCTTCCAGGCAGCCTGACCCNGG	CCTcaggGGCAGCCTGACaCTGG	chr6	16941032	+	5	0
X	CCTTCCAGGCAGCCTGACCCNGG	CCTcCCAGGCccCCTGAaaCAGG	chr6	17011925	+	5	0
X	CCTTCCAGGCAGCCTGACCCNGG	CCTctCAGGaAGtCTGtCCCAGG	chr6	17822513	-	5	0
X	CCTTCCAGGCAGCCTGACCCNGG	CCaTCCtGGCAcCCTGAtCtTGG	chr6	24651652	-	5	0
X	CCTTCCAGGCAGCCTGACCCNGG	CCTTtCAGcCgGCCTGAgCaCGG	chr6	27348956	-	5	0
X	CCTTCCAGGCAGCCTGACCCNGG	CCTTgCAGGCAcCaTGAtCtTGG	chr6	31543383	-	5	0
X	CCTTCCAGGCAGCCTGACCCNGG	CCTTgCAGGtAGCaTGAtaCTGG	chr6	31511612	-	5	0
X	CCTTCCAGGCAGCCTGACCCNGG	CCTTgCtGGCAcCCTGAtCtTGG	chr6	31724147	-	5	0
X	CCTTCCAGGCAGCCTGACCCNGG	CaTcCCAGtCAGCaTcACCCAGG	chr6	33121462	-	5	0
X	CCTTCCAGGCAGCCTGACCCNGG	CCTcCacGGCAGCCTGttCCAGG	chr6	33236433	-	5	0
X	CCTTCCAGGCAGCCTGACCCNGG	aCTTCtAGGgAaCCTGACCtAGG	chr6	37188503	-	5	0
X	CCTTCCAGGCAGCCTGACCCNGG	aCTgCCAGGCAagCTGACCgAGG	chr6	38251082	-	5	0
X	CCTTCCAGGCAGCCTGACCCNGG	CtTTCaAGGCAGCCaGAgtCTGG	chr6	39203968	+	5	0
X	CCTTCCAGGCAGCCTGACCCNGG	CCTgCCAGGCAGtCcctCCCTGG	chr6	39099772	-	5	0
X	CCTTCCAGGCAGCCTGACCCNGG	CCTTCCttGgAGCCTcAaCCTGG	chr6	40010690	+	5	0
X	CCTTCCAGGCAGCCTGACCCNGG	tCcTCCtGGCtGCtTGACCCAGG	chr6	42330335	-	5	0
X	CCTTCCAGGCAGCCTGACCCNGG	CCcTgCAGGgcGCCTGtCCCCGG	chr6	50249100	+	5	0
X	CCTTCCAGGCAGCCTGACCCNGG	CtTTCCAacCAGaCTGtCCCTGG	chr6	53250828	+	5	0
X	CCTTCCAGGCAGCCTGACCCNGG	CCTTCCAGGtgcCCTaACgCTGG	chr6	61564706	+	5	0
X	CCTTCCAGGCAGCCTGACCCNGG	CCTgCCAGGCAcCCaGAaaCTGG	chr6	61591944	+	5	0
X	CCTTCCAGGCAGCCTGACCCNGG	tCcTCCAGGaAGCCaGACCCTGG	chr6	68917453	+	4	0
X	CCTTCCAGGCAGCCTGACCCNGG	gCTTgCtGGCAGCgTGACCaTGG	chr6	70638278	-	5	0
X	CCTTCCAGGCAGCCTGACCCNGG	gCcTCCAGGgAGCCaGcCCCAGG	chr6	72003806	-	5	0
X	CCTTCCAGGCAGCCTGACCCNGG	aCTaCCAGGCAGgCTatCCCAGG	chr6	72723602	+	5	0
X	CCTTCCAGGCAGCCTGACCCNGG	CCTTCCtGagAGCCTGACagAGG	chr6	74974034	-	5	0
X	CCTTCCAGGCAGCCTGACCCNGG	CCTTCgAtGaAGCCTGACaCTGG	chr6	77431000	+	4	0
X	CCTTCCAGGCAGCCTGACCCNGG	CaTTCCAGGCAGCgaatCCCAGG	chr6	78074812	-	5	0
X	CCTTCCAGGCAGCCTGACCCNGG	tCcTCCctGCAGgCTGACCCTGG	chr6	86439415	-	5	0
X	CCTTCCAGGCAGCCTGACCCNGG	CCcTCCAGaCtGCaTcACCCAGG	chr6	87179848	+	5	0
X	CCTTCCAGGCAGCCTGACCCNGG	gagTaCAGGCAGCCTGACCCTGG	chr6	87135089	-	4	0
X	CCTTCCAGGCAGCCTGACCCNGG	ggTTCCtGGCtGCaTGACCCAGG	chr6	94490938	+	5	0
X	CCTTCCAGGCAGCCTGACCCNGG	CCTatatGGCAGtCTGACCCAGG	chr6	96009985	-	5	0
X	CCTTCCAGGCAGCCTGACCCNGG	tCTTCCAGGaAGCCTGtCagTGG	chr6	108086339	+	5	0
X	CCTTCCAGGCAGCCTGACCCNGG	tCTTCCAGGaAaCCaGtCCCCGG	chr6	108425379	-	5	0
X	CCTTCCAGGCAGCCTGACCCNGG	tCTTCCAGGaAaCCaGtCCCTGG	chr6	110489719	-	5	0
X	CCTTCCAGGCAGCCTGACCCNGG	CCcTCCAGGCAtCaTGcCCCGGG	chr6	111273290	-	4	0
X	CCTTCCAGGCAGCCTGACCCNGG	tCaTCCAaGgAGCCTGgCCCAGG	chr6	111273369	-	5	0
X	CCTTCCAGGCAGCCTGACCCNGG	aCTcCCAGGCAGtCTGgCCCTGG	chr6	113016813	-	4	0
X	CCTTCCAGGCAGCCTGACCCNGG	CCTTaCAaGaAGCCTGgCCCTGG	chr6	114936686	-	4	0
X	CCTTCCAGGCAGCCTGACCCNGG	tCTTCCAGGaAaCCaGtCCCTGG	chr6	117912991	+	5	0
X	CCTTCCAGGCAGCCTGACCCNGG	tCTTCCAGGtAttCTGtCCCAGG	chr6	120192541	-	5	0
X	CCTTCCAGGCAGCCTGACCCNGG	aCTTCtAGcaAGaCTGACCCAGG	chr6	122847234	-	5	0
X	CCTTCCAGGCAGCCTGACCCNGG	CCTgCCAGGCgGCaTcACCCCGG	chr6	131049815	+	4	0
X	CCTTCCAGGCAGCCTGACCCNGG	CaTTCCAGGCAGCCTctgaCAGG	chr6	131629120	+	5	0
X	CCTTCCAGGCAGCCTGACCCNGG	tCTTCCAGGaAaCCaGtCCCTGG	chr6	132280123	+	5	0
X	CCTTCCAGGCAGCCTGACCCNGG	aCgTCCtGGCAGCCTcAgCCTGG	chr6	133118798	+	5	0
X	CCTTCCAGGCAGCCTGACCCNGG	CCTTCCAGatAcCaTGcCCCAGG	chr6	133159673	+	5	0
X	CCTTCCAGGCAGCCTGACCCNGG	CCTgCCAGaCAGgCTGACtCTGG	chr6	133503245	-	4	0
X	CCTTCCAGGCAGCCTGACCCNGG	CCTgCCtGGCttCCTGACCtCGG	chr6	134115198	+	5	0
X	CCTTCCAGGCAGCCTGACCCNGG	CCTaCCAGcaAGCgTGACCaAGG	chr6	134150339	+	5	0
X	CCTTCCAGGCAGCCTGACCCNGG	CCTgCCAGcCAGCaTGAtCaTGG	chr6	134090156	-	5	0
X	CCTTCCAGGCAGCCTGACCCNGG	CCcTCCtGGCAGCCcacCCCTGG	chr6	134296132	-	5	0
X	CCTTCCAGGCAGCCTGACCCNGG	CCTTCCAGGCAGCagGggCCTGG	chr6	134795679	+	4	0
X	CCTTCCAGGCAGCCTGACCCNGG	gaaTCCAGGCAGtCTGACaCTGG	chr6	135907748	+	5	0
X	CCTTCCAGGCAGCCTGACCCNGG	tCTTCCAtGaAaCCTGtCCCTGG	chr6	136048284	-	5	0
X	CCTTCCAGGCAGCCTGACCCNGG	gCTTCCAGGaAGCCTGAattTGG	chr6	136603120	-	5	0
X	CCTTCCAGGCAGCCTGACCCNGG	CCTTtCctGCAGaCTGACCCTGG	chr6	137241785	+	4	0
X	CCTTCCAGGCAGCCTGACCCNGG	CCTTCCgGGCAtCCccAtCCTGG	chr6	138045178	-	5	0
X	CCTTCCAGGCAGCCTGACCCNGG	CCcTCCAGtCAcCCTGgCaCGGG	chr6	138567340	+	5	0
X	CCTTCCAGGCAGCCTGACCCNGG	agTTCCAGGCActCTGgCCCCGG	chr6	138777269	+	5	0
X	CCTTCCAGGCAGCCTGACCCNGG	CCTgCCAaGCtGCCTGcCgCAGG	chr6	138836572	+	5	0
X	CCTTCCAGGCAGCCTGACCCNGG	CCTTCCAGaagGCCTGggCCGGG	chr6	139707393	-	5	0
X	CCTTCCAGGCAGCCTGACCCNGG	CCTTtCAttCAGtCTaACCCTGG	chr6	140627461	+	5	0
X	CCTTCCAGGCAGCCTGACCCNGG	CCTcCatGGCAGgCTGtCCCTGG	chr6	140618914	-	5	0
X	CCTTCCAGGCAGCCTGACCCNGG	CtcTCagGGCAGCCTGACCaAGG	chr6	140815108	-	5	0
X	CCTTCCAGGCAGCCTGACCCNGG	CCcTCgtGtCAGCCTcACCCAGG	chr6	140981913	+	5	0
X	CCTTCCAGGCAGCCTGACCCNGG	CaTaaagGGCAGCCTGACCCAGG	chr6	141446892	-	5	0
X	CCTTCCAGGCAGCCTGACCCNGG	CCcTCCAtGCcGCCTcACtCTGG	chr6	141660070	-	5	0
X	CCTTCCAGGCAGCCTGACCCNGG	CCTTCCttGCAGCCTGgCagAGG	chr6	142914873	+	5	0
X	CCTTCCAGGCAGCCTGACCCNGG	tCTTttgGGCAGCCTGACtCCGG	chr6	148446083	+	5	0
X	CCTTCCAGGCAGCCTGACCCNGG	CCTcCCAGGCActgTGACCCAGG	chr6	148691695	+	4	0
X	CCTTCCAGGCAGCCTGACCCNGG	CCTTgCAtGgtGCCTGAgCCTGG	chr6	148587030	-	5	0
X	CCTTCCAGGCAGCCTGACCCNGG	CtTTgCAGcCAGgCaGACCCAGG	chr6	149111550	+	5	0
X	CCTTCCAGGCAGCCTGACCCNGG	CtcTCCAcGCAGCCTGtgCCCGG	chr6	149613976	+	5	0
X	CCTTCCAGGCAGCCTGACCCNGG	CCTTgCAGGCctCCTGcCCtAGG	chr6	149632104	-	5	0
X	CCTTCCAGGCAGCCTGACCCNGG	CCccCCAGGCAcCCTttCCCAGG	chr6	149760083	-	5	0
X	CCTTCCAGGCAGCCTGACCCNGG	CCTgCtAGGgcGCCaGACCCAGG	chr6	150812297	-	5	0
X	CCTTCCAGGCAGCCTGACCCNGG	CCTTCCAGGCtGCaTtACttGGG	chr6	151834724	+	5	0
X	CCTTCCAGGCAGCCTGACCCNGG	CCTTCCttGtgGCCTGAgCCTGG	chr6	153964724	+	5	0
X	CCTTCCAGGCAGCCTGACCCNGG	tCTTCCAtGaAGCCaGtCCCTGG	chr6	155146484	+	5	0
X	CCTTCCAGGCAGCCTGACCCNGG	CCTTCCtGGCAGCtTGAgtgAGG	chr6	155335331	-	5	0
X	CCTTCCAGGCAGCCTGACCCNGG	CCaTCCAttgAGCCTcACCCTGG	chr6	156101551	-	5	0
X	CCTTCCAGGCAGCCTGACCCNGG	aCTTCCtGGCtGCCTcACCtAGG	chr6	156914948	+	5	0
X	CCTTCCAGGCAGCCTGACCCNGG	CCTTCCtaGCtGCgTGACCtTGG	chr6	159608772	+	5	0
X	CCTTCCAGGCAGCCTGACCCNGG	gCTTagAGGCAGCCTcACtCTGG	chr6	168283546	-	5	0
X	CCTTCCAGGCAGCCTGACCCNGG	aCTTCCtGGCtGggTGACCCTGG	chr6	169468294	+	5	0
X	CCTTCCAGGCAGCCTGACCCNGG	CCTTgCAGGCAGCaaGctCCAGG	chr6	169531911	-	5	0
X	CCTTCCAGGCAGCCTGACCCNGG	CCTgCCctGCAtCCTGtCCCTGG	chr6	169864138	-	5	0
X	CCTTCCAGGCAGCCTGACCCNGG	aCTTaCcGGCAGCgTGAaCCTGG	chr6	170015978	-	5	0
X	CCTTCCAGGCAGCCTGACCCNGG	CCaTCCAGGCAGCaaGACagAGG	chr6	170668195	+	5	0
X	CCTTCCAGGCAGCCTGACCCNGG	CaTcCCtGGCAGCCTttCCCTGG	chr6	171121839	-	5	0
X	CCTTCCAGGCAGCCTGACCCNGG	CCTTCCctGCAGCCcGACCCCGG	chr6	171788768	+	3	0
X	CCTTCCAGGCAGCCTGACCCNGG	tCTTCCAGGCAGgCaGtCaCCGG	chr6	171989661	+	5	0
X	CCTTCCAGGCAGCCTGACCCNGG	tCTTCCAcGaAGCCTGtCCCAGG	chr6	172139902	+	4	0
X	CCTTCCAGGCAGCCTGACCCNGG	CCTTCCtGGgAGCCTGggCaTGG	chr6	172228795	-	5	0
X	CCTTCCAGGCAGCCTGACCCNGG	CCTTCCAtcaAGaCTGACaCAGG	chr6	172328491	-	5	0
X	CCTTCCAGGCAGCCTGACCCNGG	CCTcCCAGtCtGCCTGttCCAGG	chr6	175286121	-	5	0
X	CCTTCCAGGCAGCCTGACCCNGG	CCTTtCAGtCAaCaTGACCaTGG	chr6	175570047	+	5	0
X	CCTTCCAGGCAGCCTGACCCNGG	CCcTCCAGtttGCCTGACCCAGG	chr6	175752754	+	4	0
X	CCTTCCAGGCAGCCTGACCCNGG	CCcTCCAGGgAGgCgGtCCCCGG	chr6	175771502	+	5	0
X	CCTTCCAGGCAGCCTGACCCNGG	aCTTCCcGGCtGCgTGACCCTGG	chr6	176402128	-	4	0
X	CCTTCCAGGCAGCCTGACCCNGG	CCTTaCcGGatGCCTGcCCCTGG	chr6	176458462	-	5	0
X	CCTTCCAGGCAGCCTGACCCNGG	CCcTCCAGcCAcCCacACCCTGG	chr6	177307554	+	5	0
X	CCTTCCAGGCAGCCTGACCCNGG	CCTggCAGGCAGCaTGtgCCCGG	chr6	178115662	+	5	0
X	CCTTCCAGGCAGCCTGACCCNGG	CCTTCCAcGaAaCCTGtCCCTGG	chr6	178973740	+	4	0
X	CCTTCCAGGCAGCCTGACCCNGG	CCTTgCAGaaAGCCTGttCCAGG	chr6	178841186	-	5	0
X	CCTTCCAGGCAGCCTGACCCNGG	CCTTgCtGGCAcCCaGACCtTGG	chr6	179048525	+	5	0
X	CCTTCCAGGCAGCCTGACCCNGG	CCaTCCtGGCcGCgTGACCCTGG	chr6	179066394	+	4	0
X	CCTTCCAGGCAGCCTGACCCNGG	gCcTCCcGGCAGCCTGtCCtTGG	chr6	179095447	-	5	0
X	CCTTCCAGGCAGCCTGACCCNGG	CCTTCCAGGagGCaaGgCCCAGG	chr6	179184575	-	5	0
X	CCTTCCAGGCAGCCTGACCCNGG	CCccaCAGGCAGCCaGgCCCGGG	chr6	179170108	-	5	0
X	CCTTCCAGGCAGCCTGACCCNGG	CCTTgCAGGagGCCcGACCtGGG	chr6	179709009	+	5	0
X	CCTTCCAGGCAGCCTGACCCNGG	aCgTCCtGGCAGCagGACCCAGG	chr6	179763920	+	5	0
X	CCTTCCAGGCAGCCTGACCCNGG	CCTgCCAcGCctCCcGACCCCGG	chr6	179657227	-	5	0
X	CCTTCCAGGCAGCCTGACCCNGG	CCTcCCAGGCAGaaaGtCCCGGG	chr6	180192488	-	5	0
X	CCTTCCAGGCAGCCTGACCCNGG	gCTTCtAGGgAGaCTGACgCAGG	chr6	180573509	-	5	0
X	CCTTCCAGGCAGCCTGACCCNGG	CCgTgCtGGCAcCCTGAtCCTGG	chr6	181070972	-	5	0
X	CCTTCCAGGCAGCCTGACCCNGG	tCTTCCAttCAGgCTGACaCAGG	chr8	491435	+	5	0
X	CCTTCCAGGCAGCCTGACCCNGG	tCTTCCAtGCtGCCTGACtgTGG	chr8	236231	-	5	0
X	CCTTCCAGGCAGCCTGACCCNGG	CtTTCCAGGCAGCCTttCtaGGG	chr8	881303	+	5	0
X	CCTTCCAGGCAGCCTGACCCNGG	CCgcCCAGGCctCCTGACCtCGG	chr8	923597	-	5	0
X	CCTTCCAGGCAGCCTGACCCNGG	tCTTgCAaGCAaCCTGtCCCAGG	chr8	1973180	+	5	0
X	CCTTCCAGGCAGCCTGACCCNGG	gCTTCCcGGCtGCCTctCCCTGG	chr8	2194421	+	5	0
X	CCTTCCAGGCAGCCTGACCCNGG	CCcTCCAGGgtGCCTGgaCCTGG	chr8	2421434	-	5	0
X	CCTTCCAGGCAGCCTGACCCNGG	CCTTgCAGaCgGCCTGtCCtGGG	chr8	2951818	+	5	0
X	CCTTCCAGGCAGCCTGACCCNGG	CtTcCCAGaCAGCCTtACCaTGG	chr8	3670549	+	5	0
X	CCTTCCAGGCAGCCTGACCCNGG	CCTTCCgctCAaCCTGAaCCTGG	chr8	3852904	-	5	0
X	CCTTCCAGGCAGCCTGACCCNGG	tCTTCCActCAaCCTGAaCCTGG	chr8	3853512	-	5	0
X	CCTTCCAGGCAGCCTGACCCNGG	tCTTCCAGGaAaCCaGtCCCTGG	chr8	6227966	+	5	0
X	CCTTCCAGGCAGCCTGACCCNGG	CtcTCaAGtCAGaCTGACCCGGG	chr8	7095986	-	5	0
X	CCTTCCAGGCAGCCTGACCCNGG	agTTCCAGGaAGCCTGAggCTGG	chr8	8219347	-	5	0
X	CCTTCCAGGCAGCCTGACCCNGG	CCgctCAcGCAGCCTGgCCCTGG	chr8	9132625	+	5	0
X	CCTTCCAGGCAGCCTGACCCNGG	gtTTCCAGGCAGCCTcAaCCAGG	chr8	9054964	-	4	0
X	CCTTCCAGGCAGCCTGACCCNGG	aaaTCCAGGCAGtCTGACtCTGG	chr8	9890807	-	5	0
X	CCTTCCAGGCAGCCTGACCCNGG	CaacCCAGGCAGCCTGACCCTGG	chr8	10304697	+	3	0
X	CCTTCCAGGCAGCCTGACCCNGG	tCTTCCAtGaAGCCaGtCCCTGG	chr8	10588648	+	5	0
X	CCTTCCAGGCAGCCTGACCCNGG	tCTTCCAGGCAGCtTGcCtCTGG	chr8	11392131	-	4	0
X	CCTTCCAGGCAGCCTGACCCNGG	CCTTCCAtGaAaaCTGtCCCTGG	chr8	12004799	-	5	0
X	CCTTCCAGGCAGCCTGACCCNGG	CCTctCctGCAGCCTGACCtTGG	chr8	12424444	-	5	0
X	CCTTCCAGGCAGCCTGACCCNGG	CCTcCCAtGCAGCCcGtaCCTGG	chr8	12936224	+	5	0
X	CCTTCCAGGCAGCCTGACCCNGG	CCTgCCAGGCAcaCTGACagTGG	chr8	12762890	-	5	0
X	CCTTCCAGGCAGCCTGACCCNGG	tCacCCAGGCgGCCgGACCCGGG	chr8	12720694	-	5	0
X	CCTTCCAGGCAGCCTGACCCNGG	CtTTCCAGGCAatCTGggCCTGG	chr8	13356239	-	5	0
X	CCTTCCAGGCAGCCTGACCCNGG	taTTCCAGGCAGCtTaACCtAGG	chr8	13851866	+	5	0
X	CCTTCCAGGCAGCCTGACCCNGG	CCTTatAaGCAGCCTcAtCCAGG	chr8	17493419	-	5	0
X	CCTTCCAGGCAGCCTGACCCNGG	CtcTaCAGGCtGCCTGACCCTGG	chr8	17577373	-	4	0
X	CCTTCCAGGCAGCCTGACCCNGG	CaTTtCtGGaAGCCTGACgCTGG	chr8	18520510	-	5	0
X	CCTTCCAGGCAGCCTGACCCNGG	CCTgCCAaGaAGCCTGtCCtGGG	chr8	19152956	+	5	0
X	CCTTCCAGGCAGCCTGACCCNGG	CCTTgCAaGCccCCaGACCCCGG	chr8	19387051	-	5	0
X	CCTTCCAGGCAGCCTGACCCNGG	tCTTCCAtGaAaCCTGtCCCTGG	chr8	19850379	-	5	0
X	CCTTCCAGGCAGCCTGACCCNGG	CCacgCAGGCAGCCaGcCCCGGG	chr8	22716673	-	5	0
X	CCTTCCAGGCAGCCTGACCCNGG	CaaTCCAGGCttCCTGAtCCCGG	chr8	23190826	-	5	0
X	CCTTCCAGGCAGCCTGACCCNGG	CCTTCCAGGCtGCtgGACaCAGG	chr8	24055059	+	4	0
X	CCTTCCAGGCAGCCTGACCCNGG	CgTgCCctGCAcCCTGACCCTGG	chr8	25669709	+	5	0
X	CCTTCCAGGCAGCCTGACCCNGG	CCTTCCtGcCAGgCTGcCtCTGG	chr8	26868763	-	5	0
X	CCTTCCAGGCAGCCTGACCCNGG	CCcTgCAGGCAcCtTGAtCCTGG	chr8	31532912	+	5	0
X	CCTTCCAGGCAGCCTGACCCNGG	CCTcCCAGGgttCCTGACCaCGG	chr8	33197560	+	5	0
X	CCTTCCAGGCAGCCTGACCCNGG	CtTTaCAGGaAGCCTGAtgCTGG	chr8	33222854	-	5	0
X	CCTTCCAGGCAGCCTGACCCNGG	CaTTaCAGGgAGCCTGAgCtTGG	chr8	36316742	-	5	0
X	CCTTCCAGGCAGCCTGACCCNGG	ttTTCCAGcCAGCCTGctCCTGG	chr8	37446154	+	5	0
X	CCTTCCAGGCAGCCTGACCCNGG	CCacaCAGGCAGCCaGAaCCTGG	chr8	37658998	-	5	0
X	CCTTCCAGGCAGCCTGACCCNGG	aCTTCCAGaCAcCCaGtCCCAGG	chr8	37929997	-	5	0
X	CCTTCCAGGCAGCCTGACCCNGG	CCaTaCAGGgAGCCTGctCCGGG	chr8	38227608	-	5	0
X	CCTTCCAGGCAGCCTGACCCNGG	CagcCCAaGCAGCCTGAaCCAGG	chr8	38655860	+	5	0
X	CCTTCCAGGCAGCCTGACCCNGG	CtTagCAGGCAGCCcaACCCTGG	chr8	39385588	+	5	0
X	CCTTCCAGGCAGCCTGACCCNGG	CaTgCCAGtCAGCtTGACaCAGG	chr8	43157063	-	5	0
X	CCTTCCAGGCAGCCTGACCCNGG	aCTgCCAGGCtGCCTGgCCtCGG	chr8	44255284	+	5	0
X	CCTTCCAGGCAGCCTGACCCNGG	CCTTCCtGaaAGCaTGgCCCTGG	chr8	47733262	-	5	0
X	CCTTCCAGGCAGCCTGACCCNGG	aCTTCagGGCAGCCTGAgCCTGG	chr8	48662347	-	4	0
X	CCTTCCAGGCAGCCTGACCCNGG	CtgTCCAGGCAGCCTGcCgCTGG	chr8	49685111	+	4	0
X	CCTTCCAGGCAGCCTGACCCNGG	CCTggCAGGggGCCTGACgCGGG	chr8	54271208	-	5	0
X	CCTTCCAGGCAGCCTGACCCNGG	CCTTgCAGGCAcCtTGgCCtTGG	chr8	55240130	-	5	0
X	CCTTCCAGGCAGCCTGACCCNGG	aCTcCCAGGCAGtCTGcCtCAGG	chr8	56539941	+	5	0
X	CCTTCCAGGCAGCCTGACCCNGG	CCTTCCAGGCccCCaGAgCaGGG	chr8	56606291	-	5	0
X	CCTTCCAGGCAGCCTGACCCNGG	CCTTCCAGGCAGgCTattCCGGG	chr8	56899367	+	4	0
X	CCTTCCAGGCAGCCTGACCCNGG	CCaTCCAGGCAGCaaGACagAGG	chr8	58196310	-	5	0
X	CCTTCCAGGCAGCCTGACCCNGG	CCcTCCAccCtGCCTcACCCAGG	chr8	61217946	+	5	0
X	CCTTCCAGGCAGCCTGACCCNGG	CCTgCCtcGgAtCCTGACCCAGG	chr8	62179693	-	5	0
X	CCTTCCAGGCAGCCTGACCCNGG	gCaTgCAGGCAGtCTGACtCAGG	chr8	62506965	-	5	0
X	CCTTCCAGGCAGCCTGACCCNGG	gCTTtCAGGttGCCTaACCCTGG	chr8	64938505	+	5	0
X	CCTTCCAGGCAGCCTGACCCNGG	CtgTCagGGgAGCCTGACCCAGG	chr8	67452582	+	5	0
X	CCTTCCAGGCAGCCTGACCCNGG	CCTTCCAGGCAGaaaGAagCTGG	chr8	74727086	+	5	0
X	CCTTCCAGGCAGCCTGACCCNGG	ttTTCCAGtCAGCCTGAgtCAGG	chr8	76497352	+	5	0
X	CCTTCCAGGCAGCCTGACCCNGG	tCTTCCAGtgAGCCTGgaCCGGG	chr8	80865869	+	5	0
X	CCTTCCAGGCAGCCTGACCCNGG	CCgagCAGGgAGCCTGACCCAGG	chr8	82882441	-	4	0
X	CCTTCCAGGCAGCCTGACCCNGG	CCTTgCtGGCAcCCTGAtCtCGG	chr8	83118561	+	5	0
X	CCTTCCAGGCAGCCTGACCCNGG	CCTTCCAGGagcCCaGACCtAGG	chr8	85002515	-	5	0
X	CCTTCCAGGCAGCCTGACCCNGG	tCTTCCAcGaAaCCaGACCCTGG	chr8	87189731	-	5	0
X	CCTTCCAGGCAGCCTGACCCNGG	CCTTCCtccCAGCCTcACCgCGG	chr8	91138871	-	5	0
X	CCTTCCAGGCAGCCTGACCCNGG	CCcTCCAaGCAcCCTGACaaGGG	chr8	91506774	-	5	0
X	CCTTCCAGGCAGCCTGACCCNGG	CCTcaCAGGCAcCCTGcCCaGGG	chr8	97450992	-	5	0
X	CCTTCCAGGCAGCCTGACCCNGG	tCTTCaAGGCAaCCTGtCCCAGG	chr8	97814864	+	4	0
X	CCTTCCAGGCAGCCTGACCCNGG	atTTCCAtGCAGtCTcACCCAGG	chr8	99024306	+	5	0
X	CCTTCCAGGCAGCCTGACCCNGG	CCTTttAGcCAGtCTGgCCCCGG	chr8	101740631	+	5	0
X	CCTTCCAGGCAGCCTGACCCNGG	CCTgCCtGaCAGCCaGACCCAGG	chr8	101735357	-	4	0
X	CCTTCCAGGCAGCCTGACCCNGG	CCccaCAGGCAGCCTGgCCCTGG	chr8	103096676	-	4	0
X	CCTTCCAGGCAGCCTGACCCNGG	CCagCCgGcCAGCCTGcCCCAGG	chr8	103752540	+	5	0
X	CCTTCCAGGCAGCCTGACCCNGG	atTTCCAGGCAGCCaGgaCCAGG	chr8	107422958	+	5	0
X	CCTTCCAGGCAGCCTGACCCNGG	CgTTCCAaGCgtCCTGgCCCAGG	chr8	108209046	-	5	0
X	CCTTCCAGGCAGCCTGACCCNGG	tCTTCCAtGaAaCCgGACCCTGG	chr8	109671650	-	5	0
X	CCTTCCAGGCAGCCTGACCCNGG	CCTTgCAGGCtGCaTttCCCAGG	chr8	110341115	-	5	0
X	CCTTCCAGGCAGCCTGACCCNGG	CCTaCCAGGgAGgCTGAagCAGG	chr8	111623192	-	5	0
X	CCTTCCAGGCAGCCTGACCCNGG	CCTTCCAGGCAGCaTGAattTGG	chr8	113720816	-	4	0
X	CCTTCCAGGCAGCCTGACCCNGG	ttTTCCAGGtAGCCTGACCCAGG	chr8	118347085	+	3	0
X	CCTTCCAGGCAGCCTGACCCNGG	CtTgCCAGGCAGgCTGcCCtAGG	chr8	123123139	-	5	0
X	CCTTCCAGGCAGCCTGACCCNGG	CCgcCCAGGgAGCCTGcCtCAGG	chr8	124747351	+	5	0
X	CCTTCCAGGCAGCCTGACCCNGG	CCTTCCtGGgAcCaTcACCCAGG	chr8	126874668	-	5	0
X	CCTTCCAGGCAGCCTGACCCNGG	CCTTCCtGGagGCCTGACtgTGG	chr8	128329314	+	5	0
X	CCTTCCAGGCAGCCTGACCCNGG	CtggCCAGGCAGCCTGAggCAGG	chr8	129272592	-	5	0
X	CCTTCCAGGCAGCCTGACCCNGG	gCTTCCAGGgAGgCTGAggCAGG	chr8	129734294	-	5	0
X	CCTTCCAGGCAGCCTGACCCNGG	tCTTCCAGGgAGgCTGcgCCCGG	chr8	130193520	+	5	0
X	CCTTCCAGGCAGCCTGACCCNGG	CaTTCCAtGCtGCCTGACatTGG	chr8	131982093	+	5	0
X	CCTTCCAGGCAGCCTGACCCNGG	CCTTCtgGcCAGCCTGcCCtGGG	chr8	133755953	-	5	0
X	CCTTCCAGGCAGCCTGACCCNGG	tCTgCCAGGCAGgCTGAggCTGG	chr8	134023477	+	5	0
X	CCTTCCAGGCAGCCTGACCCNGG	tgcTCCAGGCAGCtTcACCCTGG	chr8	135886824	-	5	0
X	CCTTCCAGGCAGCCTGACCCNGG	CCcTCCAtGttGCCTGgCCCAGG	chr8	136593207	+	5	0
X	CCTTCCAGGCAGCCTGACCCNGG	tCcTCCAGGCAGCCTcgCCgCGG	chr8	139891164	-	5	0
X	CCTTCCAGGCAGCCTGACCCNGG	CCcTCCAGcCAGCCTGcCtCGGG	chr8	141022560	+	4	0
X	CCTTCCAGGCAGCCTGACCCNGG	CtcTCCAGGCAGCCTGAaCCAGG	chr8	141182360	+	3	0
X	CCTTCCAGGCAGCCTGACCCNGG	CCTTCaAGGCAGCCccAgCaGGG	chr8	141195211	-	5	0
X	CCTTCCAGGCAGCCTGACCCNGG	CCTcCCtGGggGCCTGACCtTGG	chr8	141714124	-	5	0
X	CCTTCCAGGCAGCCTGACCCNGG	CCTcCagtcCAGCCTGACCCAGG	chr8	142006442	+	5	0
X	CCTTCCAGGCAGCCTGACCCNGG	tCTTCCAcGaAaCCTGtCCCTGG	chr8	142120390	-	5	0
X	CCTTCCAGGCAGCCTGACCCNGG	taaTCCAGGCAGCCTGgaCCGGG	chr8	142378313	-	5	0
X	CCTTCCAGGCAGCCTGACCCNGG	tCcTCCAGGaAGCCTtcCCCAGG	chr8	142527307	-	5	0
X	CCTTCCAGGCAGCCTGACCCNGG	gCTTCCAGGCAGaaaGACCgGGG	chr8	142788830	+	5	0
X	CCTTCCAGGCAGCCTGACCCNGG	tgTTCCAGGCAcCCaGgCCCTGG	chr8	142909864	-	5	0
X	CCTTCCAGGCAGCCTGACCCNGG	gCTTCCAGtCAtCCTGctCCTGG	chr8	143129182	+	5	0
X	CCTTCCAGGCAGCCTGACCCNGG	CCTTCCAGGCtGCCTGtgggTGG	chr8	143213574	+	5	0
X	CCTTCCAGGCAGCCTGACCCNGG	CCTTCCAGcCAtCCTcAgCtTGG	chr8	143605177	+	5	0
X	CCTTCCAGGCAGCCTGACCCNGG	CacagCAGGCAGCCTGgCCCTGG	chr8	143500895	-	5	0
X	CCTTCCAGGCAGCCTGACCCNGG	CCTcCCtGGCAGCCTGgCtCAGG	chr8	143706604	+	4	0
X	CCTTCCAGGCAGCCTGACCCNGG	CCaTCCAGGCAGggTagCCCCGG	chr8	143959588	-	5	0
X	CCTTCCAGGCAGCCTGACCCNGG	CtTcCCAGGCAGCCTGACtCAGG	chr8	144316216	-	3	0
X	CCTTCCAGGCAGCCTGACCCNGG	CCTTCCtGGgAcCCTcAgCCTGG	chr8	144367636	-	5	0
X	CCTTCCAGGCAGCCTGACCCNGG	CgcTCggGGgAGCCTGACCCTGG	chr8	144411627	-	5	0
X	CCTTCCAGGCAGCCTGACCCNGG	CgTTCCAGGgAGCCaGgCCgCGG	chr8	145000521	+	5	0
X	CCTTCCAGGCAGCCTGACCCNGG	gCTTggAGGgAGCCTGtCCCTGG	chr8	145027917	+	5	0
X	CCTTCCAGGCAGCCTGACCCNGG	CaTTCCAGGaccCCTGACCtAGG	chr8	145240551	+	5	0
X	CCTTCCAGGCAGCCTGACCCNGG	CCTTCCAGGgAGaggtACCCAGG	chr8	145364400	-	5	0
X	CCTTCCAGGCAGCCTGACCCNGG	CCcTCCctGggGCCTGACCCAGG	chr8	146227247	+	5	0
X	CCTTCCAGGCAGCCTGACCCNGG	tCccagAGGCAGCCTGACCCTGG	chr7	725653	+	5	0
X	CCTTCCAGGCAGCCTGACCCNGG	CCTTtCAGtgAGgCTGgCCCTGG	chr7	840205	+	5	0
X	CCTTCCAGGCAGCCTGACCCNGG	aCTTCCAGGCAGCaTGctCtCGG	chr7	666069	-	5	0
X	CCTTCCAGGCAGCCTGACCCNGG	tCacCCAGGCtGCCTGgCCCTGG	chr7	4901863	-	5	0
X	CCTTCCAGGCAGCCTGACCCNGG	CCcTCCAtcCtGCCTGAaCCTGG	chr7	5151320	+	5	0
X	CCTTCCAGGCAGCCTGACCCNGG	CCTTCCAaGCtGCacaACCCTGG	chr7	5940663	+	5	0
X	CCTTCCAGGCAGCCTGACCCNGG	CCcTCCctGgAcCCTGACCCGGG	chr7	5950325	-	5	0
X	CCTTCCAGGCAGCCTGACCCNGG	gCTTtCAGcCAGgCTcACCCAGG	chr7	7600640	-	5	0
X	CCTTCCAGGCAGCCTGACCCNGG	CCTTCCAGGCtGtgTGAgtCAGG	chr7	8051909	+	5	0
X	CCTTCCAGGCAGCCTGACCCNGG	CCaTCCcaGCAcCCTGtCCCTGG	chr7	8099475	+	5	0
X	CCTTCCAGGCAGCCTGACCCNGG	CCTTgCAGaCAGCagGAtCCGGG	chr7	7968882	-	5	0
X	CCTTCCAGGCAGCCTGACCCNGG	CCagCCAGGaccCCTGACCCAGG	chr7	8128841	+	5	0
X	CCTTCCAGGCAGCCTGACCCNGG	CCTTCCtGcCAtaCTGcCCCTGG	chr7	8963200	-	5	0
X	CCTTCCAGGCAGCCTGACCCNGG	CCTTCCAGcCtGCaTGACagAGG	chr7	14568601	+	5	0
X	CCTTCCAGGCAGCCTGACCCNGG	tCTTCCAaGaAaCCTGtCCCTGG	chr7	16499584	-	5	0
X	CCTTCCAGGCAGCCTGACCCNGG	CgTTCCtGGCAGCCcGgCCaTGG	chr7	17078535	-	5	0
X	CCTTCCAGGCAGCCTGACCCNGG	aCTcCCAGGCcGCCacACCCAGG	chr7	17138834	-	5	0
X	CCTTCCAGGCAGCCTGACCCNGG	CCTgCCAGcCAGCCTGgCCaCGG	chr7	18829440	-	4	0
X	CCTTCCAGGCAGCCTGACCCNGG	CCTTgCAGGCtGCCaGcCCCAGG	chr7	19108079	+	4	0
X	CCTTCCAGGCAGCCTGACCCNGG	CCTcCCAGGtAcCCTGgCtCTGG	chr7	19743035	-	5	0
X	CCTTCCAGGCAGCCTGACCCNGG	CCTgCCAGcCtGCCTtAgCCTGG	chr7	22083476	-	5	0
X	CCTTCCAGGCAGCCTGACCCNGG	CCTTCCAGcCActCTGACggAGG	chr7	22667047	+	5	0
X	CCTTCCAGGCAGCCTGACCCNGG	CtgTgCAGtCAGCtTGACCCTGG	chr7	23274499	+	5	0
X	CCTTCCAGGCAGCCTGACCCNGG	CCagCCAGagAGCCTGACCtTGG	chr7	24688858	+	5	0
X	CCTTCCAGGCAGCCTGACCCNGG	CtTTCCtGaCAGCCTGctCCTGG	chr7	24638366	-	5	0
X	CCTTCCAGGCAGCCTGACCCNGG	CCcaCtAGGCtGCCTGtCCCTGG	chr7	27228603	+	5	0
X	CCTTCCAGGCAGCCTGACCCNGG	CCacCCAGGCAGCCaGAgtCTGG	chr7	28037922	-	5	0
X	CCTTCCAGGCAGCCTGACCCNGG	gCTaCCAGGCAGgCTGAggCAGG	chr7	28878635	+	5	0
X	CCTTCCAGGCAGCCTGACCCNGG	tCTTCCAtGaAaCCTGtCCCTGG	chr7	29515229	+	5	0
X	CCTTCCAGGCAGCCTGACCCNGG	CCTgCCtGGCAGCgcGcCCCGGG	chr7	29300513	-	5	0
X	CCTTCCAGGCAGCCTGACCCNGG	CCTTCCAGtCAGaaTGtCCCAGG	chr7	30817293	-	4	0
X	CCTTCCAGGCAGCCTGACCCNGG	tCTTCCAGGaAGCCTGtCCaTGG	chr7	31707117	-	4	0
X	CCTTCCAGGCAGCCTGACCCNGG	CCcTCCctGCAGCCTGtCCgTGG	chr7	34597584	+	5	0
X	CCTTCCAGGCAGCCTGACCCNGG	tgaTCCAcGCAGCCTGgCCCTGG	chr7	34545014	-	5	0
X	CCTTCCAGGCAGCCTGACCCNGG	CCTTCtAaGCAtCCTGAgCCTGG	chr7	35309388	-	4	0
X	CCTTCCAGGCAGCCTGACCCNGG	CCTTCCAaGgAGgCTaACtCTGG	chr7	35625054	-	5	0
X	CCTTCCAGGCAGCCTGACCCNGG	gCcTgaAGGCAGCCTGtCCCAGG	chr7	40704793	+	5	0
X	CCTTCCAGGCAGCCTGACCCNGG	aCTTgCAGaCAcCaTGACCCGGG	chr7	41581285	-	5	0
X	CCTTCCAGGCAGCCTGACCCNGG	CCcTCCAGGCtGggTGAtCCTGG	chr7	42029741	-	5	0
X	CCTTCCAGGCAGCCTGACCCNGG	CtagCCAGGCAGCtTGgCCCAGG	chr7	43181723	+	5	0
X	CCTTCCAGGCAGCCTGACCCNGG	CCTaCtAGGgAGgCTGAgCCAGG	chr7	43073960	-	5	0
X	CCTTCCAGGCAGCCTGACCCNGG	CCTcCCAGGatGCCTtcCCCAGG	chr7	43570850	+	5	0
X	CCTTCCAGGCAGCCTGACCCNGG	CCgTCCAcaCAGCCaGtCCCTGG	chr7	43795579	+	5	0
X	CCTTCCAGGCAGCCTGACCCNGG	aCTTCCAGGCtGtgTaACCCTGG	chr7	44523780	-	5	0
X	CCTTCCAGGCAGCCTGACCCNGG	CCcTaCAGcCtGCCTGgCCCAGG	chr7	44603178	-	5	0
X	CCTTCCAGGCAGCCTGACCCNGG	CCTcCCAGGCAGCgTGAgagGGG	chr7	47070197	-	5	0
X	CCTTCCAGGCAGCCTGACCCNGG	CCTTCagGGCcatCTGACCCAGG	chr7	47058394	-	5	0
X	CCTTCCAGGCAGCCTGACCCNGG	CCcTCtAGGCAGCCTGAttgTGG	chr7	47522343	+	5	0
X	CCTTCCAGGCAGCCTGACCCNGG	tgTTCCAGGCtGCCcGgCCCAGG	chr7	47750775	+	5	0
X	CCTTCCAGGCAGCCTGACCCNGG	CCagCagGGCAGCCTGtCCCGGG	chr7	49045767	+	5	0
X	CCTTCCAGGCAGCCTGACCCNGG	gCagCCAGGCAGCCTGACCCCGG	chr7	51731531	+	3	0
X	CCTTCCAGGCAGCCTGACCCNGG	CCTgCCtGGCtGCgTGACCtCGG	chr7	52195602	+	5	0
X	CCTTCCAGGCAGCCTGACCCNGG	gCTTtCAGcCAGCCaGACCCAGG	chr7	52306875	+	4	0
X	CCTTCCAGGCAGCCTGACCCNGG	CCaTCCAGGCtGtgTGtCCCTGG	chr7	52425905	-	5	0
X	CCTTCCAGGCAGCCTGACCCNGG	tCcTCCActCAGCCTGtCCCTGG	chr7	52650732	+	5	0
X	CCTTCCAGGCAGCCTGACCCNGG	CCTaCCAGGCctCtTGgCCCGGG	chr7	52649325	+	5	0
X	CCTTCCAGGCAGCCTGACCCNGG	CCagagAGGCAGCgTGACCCTGG	chr7	53379614	+	5	0
X	CCTTCCAGGCAGCCTGACCCNGG	CCTcCCcGGCAGCCTcctCCAGG	chr7	53276343	-	5	0
X	CCTTCCAGGCAGCCTGACCCNGG	CCTcCCtGGCttCCTGACCtTGG	chr7	53309104	-	5	0
X	CCTTCCAGGCAGCCTGACCCNGG	CCTTggAGGCAGCtTcgCCCGGG	chr7	54320487	-	5	0
X	CCTTCCAGGCAGCCTGACCCNGG	CCTcCCctGCAGCCTcACCCTGG	chr7	55326069	+	4	0
X	CCTTCCAGGCAGCCTGACCCNGG	CCcTCCAGGCctggTGACCCAGG	chr7	56028015	-	5	0
X	CCTTCCAGGCAGCCTGACCCNGG	CCTcCCAGGCtcagTGACCCTGG	chr7	56546339	+	5	0
X	CCTTCCAGGCAGCCTGACCCNGG	CCTTgCtGGCtGaaTGACCCTGG	chr7	56651013	-	5	0
X	CCTTCCAGGCAGCCTGACCCNGG	CtgaCCAGGCAGCCTGAgtCTGG	chr7	56979187	+	5	0
X	CCTTCCAGGCAGCCTGACCCNGG	CCTTCCtGGCtGCCTtgCCCTGG	chr7	57239661	-	4	0
X	CCTTCCAGGCAGCCTGACCCNGG	CCTTCCAGGCAGCCTGACCCAGG	chr7	58627663	-	0	0
X	CCTTCCAGGCAGCCTGACCCNGG	CCTTtCAGatgGCCTGAgCCAGG	chr7	58944700	-	5	0
X	CCTTCCAGGCAGCCTGACCCNGG	CCTTgCAGGCtGtCaGAgCCAGG	chr7	58985484	-	5	0
X	CCTTCCAGGCAGCCTGACCCNGG	gaacCCAGGCAGCCTGACCCTGG	chr7	59214727	+	4	0
X	CCTTCCAGGCAGCCTGACCCNGG	gCTcCCgGtCAGCCTGAtCCTGG	chr7	61717196	+	5	0
X	CCTTCCAGGCAGCCTGACCCNGG	CCaTgCAGcCAGCCTGgCCCAGG	chr7	63015439	+	4	0
X	CCTTCCAGGCAGCCTGACCCNGG	CCTaCCAGGgAGCCTGAgggTGG	chr7	64944243	-	5	0
X	CCTTCCAGGCAGCCTGACCCNGG	CCTcCCAGaCAGCCTGtCCCTGG	chr7	65925365	-	3	0
X	CCTTCCAGGCAGCCTGACCCNGG	CCTTCtAGGgAaCCgGAaCCAGG	chr7	67827299	-	5	0
X	CCTTCCAGGCAGCCTGACCCNGG	CCTTCCtccCAGCCccACCCAGG	chr7	68233631	+	5	0
X	CCTTCCAGGCAGCCTGACCCNGG	gCTTCCAGGCAtgCaGAgCCTGG	chr7	68480383	-	5	0
X	CCTTCCAGGCAGCCTGACCCNGG	tCTTCggGcCAtCCTGACCCTGG	chr7	68707113	+	5	0
X	CCTTCCAGGCAGCCTGACCCNGG	CCTcCCAaaCAGCagGACCCAGG	chr7	69400234	-	5	0
X	CCTTCCAGGCAGCCTGACCCNGG	CCcTtCAGGCAGCCTtAaaCAGG	chr7	70243065	+	5	0
X	CCTTCCAGGCAGCCTGACCCNGG	CCcTtCAGGCAGCCTtAaaCAGG	chr7	70240965	+	5	0
X	CCTTCCAGGCAGCCTGACCCNGG	CCTTCCtGGCtGgCTGgtCCAGG	chr7	70364014	-	5	0
X	CCTTCCAGGCAGCCTGACCCNGG	CCTTCCAGGCAttCTccCCaGGG	chr7	72404577	-	5	0
X	CCTTCCAGGCAGCCTGACCCNGG	CtTTCCAGGCAGgCcGgCCtAGG	chr7	73071947	+	5	0
X	CCTTCCAGGCAGCCTGACCCNGG	CCcTCCAGGCAGCCTtcCttGGG	chr7	73732541	-	5	0
X	CCTTCCAGGCAGCCTGACCCNGG	CCTTtCAGcCAGCtTGAgaCTGG	chr7	75182652	-	5	0
X	CCTTCCAGGCAGCCTGACCCNGG	CtTTCaAGGCAGtCTGAagCTGG	chr7	77790767	-	5	0
X	CCTTCCAGGCAGCCTGACCCNGG	tCTTCCAGGaAaCCaGtCCCTGG	chr7	80109393	+	5	0
X	CCTTCCAGGCAGCCTGACCCNGG	CCTTgCAGGCAtgCTccCCCGGG	chr7	81129686	+	5	0
X	CCTTCCAGGCAGCCTGACCCNGG	CaTTCCtGGCcagCTGACCCAGG	chr7	81670332	+	5	0
X	CCTTCCAGGCAGCCTGACCCNGG	CacTCCAGGCAGgCaGtCCCCGG	chr7	81729708	+	5	0
X	CCTTCCAGGCAGCCTGACCCNGG	agcTCCAGGCAGCCTGtCtCAGG	chr7	82022700	-	5	0
X	CCTTCCAGGCAGCCTGACCCNGG	CCTTCCtGGCAtCCTGAatgTGG	chr7	82398053	+	5	0
X	CCTTCCAGGCAGCCTGACCCNGG	tCTTCacaGCAGCCTGACtCAGG	chr7	84530635	+	5	0
X	CCTTCCAGGCAGCCTGACCCNGG	CtTTgCAGcCAGCCTtACaCAGG	chr7	85260075	+	5	0
X	CCTTCCAGGCAGCCTGACCCNGG	CtTTCCctGCAGCCgGACtCTGG	chr7	86679440	+	5	0
X	CCTTCCAGGCAGCCTGACCCNGG	CCTcCCgcGCAGCCTGcCtCAGG	chr7	87085228	+	5	0
X	CCTTCCAGGCAGCCTGACCCNGG	tCTgCCAGGtAGCCTGACCCTGG	chr7	87292360	-	3	0
X	CCTTCCAGGCAGCCTGACCCNGG	CCTgCCttcCAGCCTGcCCCTGG	chr7	88198129	-	5	0
X	CCTTCCAGGCAGCCTGACCCNGG	tCTTCCAGGaAaCCaGtCCCTGG	chr7	96116173	+	5	0
X	CCTTCCAGGCAGCCTGACCCNGG	CCTTCCcGcCcGCCcGcCCCCGG	chr7	99485934	-	5	0
X	CCTTCCAGGCAGCCTGACCCNGG	tCTTCCAaGgAcCCTGACCCAGG	chr7	100222110	+	4	0
X	CCTTCCAGGCAGCCTGACCCNGG	CCTTCCtGGaAGCCaGACatTGG	chr7	101786085	-	5	0
X	CCTTCCAGGCAGCCTGACCCNGG	gCTaCCAGGCAGgCTGAggCTGG	chr7	106590326	+	5	0
X	CCTTCCAGGCAGCCTGACCCNGG	gCTTCtAGGtAGCCgGACCaGGG	chr7	115165843	-	5	0
X	CCTTCCAGGCAGCCTGACCCNGG	gCTcCCAGcCAtCCTGACtCTGG	chr7	115511645	-	5	0
X	CCTTCCAGGCAGCCTGACCCNGG	tCTTaCAGagAaCCTGACCCTGG	chr7	115821239	-	5	0
X	CCTTCCAGGCAGCCTGACCCNGG	CCTgCCAGGCAGgCTcACtaTGG	chr7	117480262	+	5	0
X	CCTTCCAGGCAGCCTGACCCNGG	CCaaCCAGGgAGgCTcACCCAGG	chr7	123804173	-	5	0
X	CCTTCCAGGCAGCCTGACCCNGG	CCaTaCtGGCAGCCTGAtCtTGG	chr7	124392588	+	5	0
X	CCTTCCAGGCAGCCTGACCCNGG	tCTcCCAGGCAaCCTGAtgCAGG	chr7	128611112	+	5	0
X	CCTTCCAGGCAGCCTGACCCNGG	CCTTCCAtGaAGaCTGAggCAGG	chr7	129173429	-	5	0
X	CCTTCCAGGCAGCCTGACCCNGG	CCaTCCAGGaAtgCaGACCCAGG	chr7	129366789	+	5	0
X	CCTTCCAGGCAGCCTGACCCNGG	tCTTCCAtGtAGCCTtAgCCTGG	chr7	131888148	+	5	0
X	CCTTCCAGGCAGCCTGACCCNGG	gCTTggAGGCAGaCTGACCtGGG	chr7	132078164	+	5	0
X	CCTTCCAGGCAGCCTGACCCNGG	CCTgaCAGGCAGCCacAgCCAGG	chr7	132918366	-	5	0
X	CCTTCCAGGCAGCCTGACCCNGG	CCTTCCAGGCAGtCcaggCCGGG	chr7	132955015	-	5	0
X	CCTTCCAGGCAGCCTGACCCNGG	CCTcCCAGtCAcCCTGctCCAGG	chr7	133346296	+	5	0
X	CCTTCCAGGCAGCCTGACCCNGG	gCTTCCtGGCtGtgTGACCCTGG	chr7	133405698	-	5	0
X	CCTTCCAGGCAGCCTGACCCNGG	gCTggCAGaCAGaCTGACCCAGG	chr7	134346300	-	5	0
X	CCTTCCAGGCAGCCTGACCCNGG	gCTTCCtaGCAGtgTGACCCTGG	chr7	135367346	+	5	0
X	CCTTCCAGGCAGCCTGACCCNGG	CCTaCCAGaCgGCCTGttCCAGG	chr7	139553629	-	5	0
X	CCTTCCAGGCAGCCTGACCCNGG	CCcgCCAGtCAGtCTGACCaGGG	chr7	140067388	+	5	0
X	CCTTCCAGGCAGCCTGACCCNGG	CCTcCCtGGCAGCtTctCCCGGG	chr7	141002323	-	5	0
X	CCTTCCAGGCAGCCTGACCCNGG	CtTTCCAGGCAGaCaGAaCtGGG	chr7	141387288	-	5	0
X	CCTTCCAGGCAGCCTGACCCNGG	ttTTCCAtagAGCCTGACCCAGG	chr7	143924372	-	5	0
X	CCTTCCAGGCAGCCTGACCCNGG	aCTgtCAGGtAGCCTGtCCCTGG	chr7	144824305	+	5	0
X	CCTTCCAGGCAGCCTGACCCNGG	CCaTgCAGGaAGCCaGAgCCTGG	chr7	154173126	+	5	0
X	CCTTCCAGGCAGCCTGACCCNGG	CCTTCaAGcCtGCCaGAtCCTGG	chr7	154294278	-	5	0
X	CCTTCCAGGCAGCCTGACCCNGG	CCagCaAGGCtGCCaGACCCTGG	chr7	155509890	+	5	0
X	CCTTCCAGGCAGCCTGACCCNGG	tCTTtCAGGCAtCtgGACCCAGG	chr7	156292183	+	5	0
X	CCTTCCAGGCAGCCTGACCCNGG	CCcTCCgGaCAGCCTtACCCTGG	chr7	156856776	+	4	0
X	CCTTCCAGGCAGCCTGACCCNGG	CCTTCCAGGtAGCtTGgtCaGGG	chr7	157493891	-	5	0
X	CCTTCCAGGCAGCCTGACCCNGG	tCTTCCAtGaAaCCTGtCCCTGG	chr7	157765991	+	5	0
X	CCTTCCAGGCAGCCTGACCCNGG	CCTTCCAGagAcCCaGACCCAGG	chr7	157580573	-	4	0
X	CCTTCCAGGCAGCCTGACCCNGG	CCcTgCtGGCAcCCTGACCtGGG	chr7	157955581	+	5	0
X	CCTTCCAGGCAGCCTGACCCNGG	CCTcCCAGcCAGgCTGAggCTGG	chr7	158044979	-	5	0
X	CCTTCCAGGCAGCCTGACCCNGG	tCTgCCtGcCAGCCTGAgCCTGG	chr7	159015558	+	5	0
X	CCTTCCAGGCAGCCTGACCCNGG	CCTcCCAGGaAcaCTcACCCAGG	chr7	159162712	-	5	0
X	CCTTCCAGGCAGCCTGACCCNGG	tgTTCCAGcCAGCCaGgCCCGGG	chr7	159696598	-	5	0
X	CCTTCCAGGCAGCCTGACCCNGG	CCTTaCAGGCtGCtTGACCtTGG	chr7	160133915	+	4	0
X	CCTTCCAGGCAGCCTGACCCNGG	CCTTCCAGcaAGCggGtCCCCGG	chr7	160770760	+	5	0
X	CCTTCCAGGCAGCCTGACCCNGG	CCTggCAcaCAGCCTGgCCCAGG	chr7	160679025	-	5	0
X	CCTTCCAGGCAGCCTGACCCNGG	CCccaCAGGCAGCCTGgCtCGGG	chr7	161291124	+	5	0
X	CCTTCCAGGCAGCCTGACCCNGG	CCTgaCAGGgAtCCTcACCCAGG	chr7	161320476	+	5	0
X	CCTTCCAGGCAGCCTGACCCNGG	CCTTCCctGCAtCCTcACaCAGG	chr7	162233671	+	5	0
X	CCTTCCAGGCAGCCTGACCCNGG	CCacaCtGGCAGCCTGAgCCAGG	chr7	162316612	+	5	0
X	CCTTCCAGGCAGCCTGACCCNGG	gCTTCCtGGCAGtgTGACCCTGG	chr7	162126981	-	4	0
X	CCTTCCAGGCAGCCTGACCCNGG	aCgagCAaGCAGCCTGACCCTGG	chr7	163591952	-	5	0
X	CCTTCCAGGCAGCCTGACCCNGG	CCTcCCAGGCAGCCccACtaAGG	chr7	163904703	-	5	0
X	CCTTCCAGGCAGCCTGACCCNGG	tCcTCCAcaCAGCCTGgCCCGGG	chr7	164012639	-	5	0
X	CCTTCCAGGCAGCCTGACCCNGG	CCaggCAGGCAGCCTtACaCCGG	chr7	164764337	-	5	0
X	CCTTCCAGGCAGCCTGACCCNGG	CtTTggAGGCAGgCTGACCtGGG	chr7	164868231	-	5	0
X	CCTTCCAGGCAGCCTGACCCNGG	CtTTCCAGGgtaCCTGtCCCCGG	chr7	165018748	-	5	0
X	CCTTCCAGGCAGCCTGACCCNGG	CCTctCAGGaAGgCaGACCCAGG	chr7	165533779	+	5	0
X	CCTTCCAGGCAGCCTGACCCNGG	CCTagCAGcCAtgCTGACCCTGG	chr7	165601101	-	5	0
X	CCTTCCAGGCAGCCTGACCCNGG	CCTcCagGGgAGCgTGACCCTGG	chr7	165856146	+	5	0
X	CCTTCCAGGCAGCCTGACCCNGG	CaccCCAGGCAGCCTGgCCaGGG	chr7	167103874	+	5	0
X	CCTTCCAGGCAGCCTGACCCNGG	CCTTCCcGaCAcCCTaACCtTGG	chr7	167530773	+	5	0
X	CCTTCCAGGCAGCCTGACCCNGG	CCTTCCctGCtGCaTGgCCCCGG	chr7	168355914	+	5	0
X	CCTTCCAGGCAGCCTGACCCNGG	CCacCCAGGCccCCTGcCCCTGG	chr7	169479861	-	5	0
X	CCTTCCAGGCAGCCTGACCCNGG	CaTTCCAGGaAtCCTcAgCCTGG	chr7	169552250	-	5	0
X	CCTTCCAGGCAGCCTGACCCNGG	gCTTCCAaGgAGCCTGtCCCCGG	chr7	169949771	+	4	0
X	CCTTCCAGGCAGCCTGACCCNGG	CCTgaCAGGCtGCCTGgCaCTGG	chr7	170086168	+	5	0
X	CCTTCCAGGCAGCCTGACCCNGG	CCTcCCAcaCAGCCTcgCCCTGG	chr7	170260814	-	5	0
X	CCTTCCAGGCAGCCTGACCCNGG	CCTTCCtGGgAGCCaGAgCCTGG	chr7	170540605	+	4	0
X	CCTTCCAGGCAGCCTGACCCNGG	CtcTCCtGGaAGCCTGtCCCTGG	chr7	170704729	+	5	0
X	CCTTCCAGGCAGCCTGACCCNGG	gggTCCAGGCgcCCTGACCCTGG	chr7	170753112	-	5	0
X	CCTTCCAGGCAGCCTGACCCNGG	gggTCCAGGCgcCCTGACCCTGG	chr7	170753207	-	5	0
X	CCTTCCAGGCAGCCTGACCCNGG	CCaTCCAGcCAGCCTGgCCaGGG	chr7	170847947	-	4	0
X	CCTTCCAGGCAGCCTGACCCNGG	CCTcCCAGGCtttCTGAtCCCGG	chr7	170917350	-	5	0
X	CCTTCCAGGCAGCCTGACCCNGG	CCTTCCccGCAcCCTccCCCGGG	chr2	113784	+	5	0
X	CCTTCCAGGCAGCCTGACCCNGG	CCTgCCAGGCtGCCTcAggCAGG	chr2	116375	+	5	0
X	CCTTCCAGGCAGCCTGACCCNGG	aCTTCCAGGtcGtgTGACCCTGG	chr2	485312	+	5	0
X	CCTTCCAGGCAGCCTGACCCNGG	CaTTCCAGGaAGCCTccaCCCGG	chr2	369907	-	5	0
X	CCTTCCAGGCAGCCTGACCCNGG	CagTCCAaGCAGgaTGACCCCGG	chr2	1651894	-	5	0
X	CCTTCCAGGCAGCCTGACCCNGG	ggTTCCAGcgAGCCTGAgCCTGG	chr2	2418368	+	5	0
X	CCTTCCAGGCAGCCTGACCCNGG	CCTTgCAGcCAGCCTcgCtCTGG	chr2	3396575	-	5	0
X	CCTTCCAGGCAGCCTGACCCNGG	CCTggCAGGCAGCtTctCCCTGG	chr2	3675332	+	5	0
X	CCTTCCAGGCAGCCTGACCCNGG	gCccCCAGGaAGCCTGACCaTGG	chr2	4148654	+	5	0
X	CCTTCCAGGCAGCCTGACCCNGG	CCTTCtAGGaAGtCTGACttGGG	chr2	4865773	-	5	0
X	CCTTCCAGGCAGCCTGACCCNGG	tCTTCCAGGaAaCCaGtCCCCGG	chr2	6236763	+	5	0
X	CCTTCCAGGCAGCCTGACCCNGG	CCaTCCAatCAGCCTGACaaAGG	chr2	8391110	+	5	0
X	CCTTCCAGGCAGCCTGACCCNGG	tCTTCCAGGaAaCCaGtCCCTGG	chr2	12311852	-	5	0
X	CCTTCCAGGCAGCCTGACCCNGG	CCaTaCtGGCAcCCTGACCtTGG	chr2	13557142	+	5	0
X	CCTTCCAGGCAGCCTGACCCNGG	gCTaCCAGGgAGCCTGAggCAGG	chr2	14445297	+	5	0
X	CCTTCCAGGCAGCCTGACCCNGG	CagTttcGGCAGCCTGACCCTGG	chr2	15023134	-	5	0
X	CCTTCCAGGCAGCCTGACCCNGG	tCTTtCtaGCtGCCTGACCCTGG	chr2	19698715	+	5	0
X	CCTTCCAGGCAGCCTGACCCNGG	CCTTCCtGGaAGgCTcACtCTGG	chr2	21975133	+	5	0
X	CCTTCCAGGCAGCCTGACCCNGG	CCaTgCtGGCtGgCTGACCCTGG	chr2	22083140	-	5	0
X	CCTTCCAGGCAGCCTGACCCNGG	CCTgCtAGGCAGCCgGtCCCTGG	chr2	22588811	+	4	0
X	CCTTCCAGGCAGCCTGACCCNGG	tCTTCCAtGaAGCCTGtCCCGGG	chr2	29496393	-	4	0
X	CCTTCCAGGCAGCCTGACCCNGG	CCTTggAGGCAGaCTGcCCCTGG	chr2	29600418	-	4	0
X	CCTTCCAGGCAGCCTGACCCNGG	tCTTCagGGtAGCCTGAgCCAGG	chr2	32255480	+	5	0
X	CCTTCCAGGCAGCCTGACCCNGG	CCTTCCcctCAGCCTGACtaGGG	chr2	32224136	-	5	0
X	CCTTCCAGGCAGCCTGACCCNGG	CCTTagAGcCAGgCaGACCCAGG	chr2	33793912	-	5	0
X	CCTTCCAGGCAGCCTGACCCNGG	CCaTCCAGGaAGagTGgCCCTGG	chr2	36169613	+	5	0
X	CCTTCCAGGCAGCCTGACCCNGG	CCaTtCAGGgAGCCaGcCCCAGG	chr2	36135442	-	5	0
X	CCTTCCAGGCAGCCTGACCCNGG	CCTgCCAGGCAGgCTaACagTGG	chr2	36376433	-	5	0
X	CCTTCCAGGCAGCCTGACCCNGG	CaTTCCAaGCAcCCaGACCCTGG	chr2	37009924	+	4	0
X	CCTTCCAGGCAGCCTGACCCNGG	CCTTCCtGGgAGgCTGAggCAGG	chr2	38446392	-	5	0
X	CCTTCCAGGCAGCCTGACCCNGG	CCcTCCAGGgAGCCccAtCCCGG	chr2	40322941	+	5	0
X	CCTTCCAGGCAGCCTGACCCNGG	CtgTCCAtGaAGCCTGgCCCAGG	chr2	41090766	+	5	0
X	CCTTCCAGGCAGCCTGACCCNGG	CCTTCCAGcCAtCCTcAgCaAGG	chr2	43177384	-	5	0
X	CCTTCCAGGCAGCCTGACCCNGG	gCTTgCAGGCtGCCTttCCCAGG	chr2	46732856	-	5	0
X	CCTTCCAGGCAGCCTGACCCNGG	CCTTgCAtGtAGCCTGcCtCTGG	chr2	47882049	+	5	0
X	CCTTCCAGGCAGCCTGACCCNGG	aCTaCCAGGaAGCCTGtgCCAGG	chr2	50577069	+	5	0
X	CCTTCCAGGCAGCCTGACCCNGG	tCTTCCAtGaAaCCTGtCCCTGG	chr2	51892816	+	5	0
X	CCTTCCAGGCAGCCTGACCCNGG	CCcTCCAGGgAGCCTGgagCTGG	chr2	51876404	+	5	0
X	CCTTCCAGGCAGCCTGACCCNGG	aCTaCCAGGgAGgCTGAgCCCGG	chr2	52228084	+	5	0
X	CCTTCCAGGCAGCCTGACCCNGG	CCTTaCAGGCtGtCTGAttCGGG	chr2	52923166	-	5	0
X	CCTTCCAGGCAGCCTGACCCNGG	tCTTCCAcGgAaCCTGcCCCTGG	chr2	55691886	-	5	0
X	CCTTCCAGGCAGCCTGACCCNGG	tCTTgCtGaCAGgCTGACCCAGG	chr2	56560911	+	5	0
X	CCTTCCAGGCAGCCTGACCCNGG	aCgTCCAGGCAcCCaGACaCAGG	chr2	58818706	+	5	0
X	CCTTCCAGGCAGCCTGACCCNGG	CtTaCCAGGCAGttTGAaCCAGG	chr2	59534247	+	5	0
X	CCTTCCAGGCAGCCTGACCCNGG	aCTTCCAGGtgGCCTGtCaCAGG	chr2	60578723	-	5	0
X	CCTTCCAGGCAGCCTGACCCNGG	CCTTCCtGGCtGCaTGACttGGG	chr2	61102506	-	5	0
X	CCTTCCAGGCAGCCTGACCCNGG	aCaTCCAGGCAGCCaGtCCtAGG	chr2	61626763	+	5	0
X	CCTTCCAGGCAGCCTGACCCNGG	CCTTaCAGGCAGCCaGAttCTGG	chr2	63397238	+	4	0
X	CCTTCCAGGCAGCCTGACCCNGG	CCTTtCActCAGCCTGcCaCTGG	chr2	67983666	+	5	0
X	CCTTCCAGGCAGCCTGACCCNGG	gacTCCAGGCAGCCTGAgCaGGG	chr2	70551479	-	5	0
X	CCTTCCAGGCAGCCTGACCCNGG	ttTTCCAGGaAaCCgGACCCTGG	chr2	71041846	+	5	0
X	CCTTCCAGGCAGCCTGACCCNGG	tCTTCCAtGaAaCCTGtCCCTGG	chr2	70999304	-	5	0
X	CCTTCCAGGCAGCCTGACCCNGG	CaTTaCAtaCAGCCaGACCCTGG	chr2	71784805	+	5	0
X	CCTTCCAGGCAGCCTGACCCNGG	CCcTgCAGGaAGCCgGcCCCAGG	chr2	73857759	+	5	0
X	CCTTCCAGGCAGCCTGACCCNGG	CCTcCCtGGgAGtCTGAtCCAGG	chr2	75378779	+	5	0
X	CCTTCCAGGCAGCCTGACCCNGG	aCTTCCtGGCtGCCTGACCtAGG	chr2	75337683	-	4	0
X	CCTTCCAGGCAGCCTGACCCNGG	CaTTCCAGGCAGCaTGAaggAGG	chr2	75591839	-	5	0
X	CCTTCCAGGCAGCCTGACCCNGG	aCTTgaAGGCAtCCTGcCCCAGG	chr2	81038566	-	5	0
X	CCTTCCAGGCAGCCTGACCCNGG	gCTaCCAtGCAGCCTGtgCCTGG	chr2	81328994	-	5	0
X	CCTTCCAGGCAGCCTGACCCNGG	CCTTCtAGGaAGCCaGACCtTGG	chr2	82348414	+	4	0
X	CCTTCCAGGCAGCCTGACCCNGG	aCTTCCAGGCAGCCaGAgCaCGG	chr2	88586303	+	4	0
X	CCTTCCAGGCAGCCTGACCCNGG	tCTgCCAGGCtGgCTaACCCAGG	chr2	88503468	-	5	0
X	CCTTCCAGGCAGCCTGACCCNGG	aCTcCgAGcCgGCCTGACCCTGG	chr2	89320554	+	5	0
X	CCTTCCAGGCAGCCTGACCCNGG	aCcTCCAGGCAGCCTGgCCtTGG	chr2	89357739	+	4	0
X	CCTTCCAGGCAGCCTGACCCNGG	CCTcCCcGGCcGCCTGcCCtGGG	chr2	89488385	+	5	0
X	CCTTCCAGGCAGCCTGACCCNGG	gaagCCAaGCAGCCTGACCCTGG	chr2	89887306	+	5	0
X	CCTTCCAGGCAGCCTGACCCNGG	gCTaCCAGGgAGgCTGACaCAGG	chr2	90547645	+	5	0
X	CCTTCCAGGCAGCCTGACCCNGG	tCcTaCcaGCAGCCTGACCCAGG	chr2	92103396	-	5	0
X	CCTTCCAGGCAGCCTGACCCNGG	aCccCaAGGCAGCCTGtCCCTGG	chr2	92692914	-	5	0
X	CCTTCCAGGCAGCCTGACCCNGG	CCTTCatccCAGCCTGAtCCAGG	chr2	93501847	-	5	0
X	CCTTCCAGGCAGCCTGACCCNGG	aCTTCCtGGCtGCaTGACCtTGG	chr2	94787686	-	5	0
X	CCTTCCAGGCAGCCTGACCCNGG	gCTaCCAGGgAGgCTGACgCAGG	chr2	96983034	-	5	0
X	CCTTCCAGGCAGCCTGACCCNGG	CCaTagAGGCAGCCTGACatGGG	chr2	97159971	-	5	0
X	CCTTCCAGGCAGCCTGACCCNGG	CtgTCCAGGCAGaCTcAgCCTGG	chr2	98640736	+	5	0
X	CCTTCCAGGCAGCCTGACCCNGG	CtTTCtAGtCAGtCTGAgCCAGG	chr2	99886358	+	5	0
X	CCTTCCAGGCAGCCTGACCCNGG	ggTaCCAGGaAGCaTGACCCAGG	chr2	100236046	-	5	0
X	CCTTCCAGGCAGCCTGACCCNGG	CCTTCgAGGaAcCCaGACCtGGG	chr2	100755993	+	5	0
X	CCTTCCAGGCAGCCTGACCCNGG	agacCCAGGCAGCCTGAtCCTGG	chr2	101549581	+	5	0
X	CCTTCCAGGCAGCCTGACCCNGG	CCTTCCcttCAGCCTGtCCCCGG	chr2	101702928	+	4	0
X	CCTTCCAGGCAGCCTGACCCNGG	CCTgCtAGtCAGCCTtAgCCTGG	chr2	102444171	+	5	0
X	CCTTCCAGGCAGCCTGACCCNGG	CCTTttAGGaAcCCTaACCCAGG	chr2	102464190	+	5	0
X	CCTTCCAGGCAGCCTGACCCNGG	CCTTCtAGGgAGgCTGAggCAGG	chr2	102576181	+	5	0
X	CCTTCCAGGCAGCCTGACCCNGG	CCTTCtctcCAGCCTcACCCAGG	chr2	103703747	+	5	0
X	CCTTCCAGGCAGCCTGACCCNGG	CCTcCCAGGagGCCaGAgCCGGG	chr2	103718993	-	5	0
X	CCTTCCAGGCAGCCTGACCCNGG	CCccCCAGcCcaCCTGACCCAGG	chr2	104900628	-	5	0
X	CCTTCCAGGCAGCCTGACCCNGG	CacTtCAGGCAGCCTGAgCtGGG	chr2	105374836	-	5	0
X	CCTTCCAGGCAGCCTGACCCNGG	CCTTCCcccCAGCCTGgCCtAGG	chr2	105460879	-	5	0
X	CCTTCCAGGCAGCCTGACCCNGG	CCTgCCgGGCAGaCTGtCtCAGG	chr2	105632110	-	5	0
X	CCTTCCAGGCAGCCTGACCCNGG	CCcaCCAGGgAGCCTGAgCCAGG	chr2	105736942	+	4	0
X	CCTTCCAGGCAGCCTGACCCNGG	CCTTCCcGGgAGCCTccCtCAGG	chr2	105882107	+	5	0
X	CCTTCCAGGCAGCCTGACCCNGG	CCTgCCtGtCAGCCTGgCCCAGG	chr2	105769977	-	4	0
X	CCTTCCAGGCAGCCTGACCCNGG	gCTTCtAGGgAGgCTGAgCCAGG	chr2	105918458	+	5	0
X	CCTTCCAGGCAGCCTGACCCNGG	CCaTggAGGCAGCaTGAaCCAGG	chr2	106195763	+	5	0
X	CCTTCCAGGCAGCCTGACCCNGG	CCTTCCtGcCAcCCaGAaCCTGG	chr2	106570962	+	5	0
X	CCTTCCAGGCAGCCTGACCCNGG	aCTTCCAGGaAtgCTGcCCCAGG	chr2	107339449	-	5	0
X	CCTTCCAGGCAGCCTGACCCNGG	CCTTCCAccCAGCCccACtCTGG	chr2	107481827	+	5	0
X	CCTTCCAGGCAGCCTGACCCNGG	tCTTCCAtGaAGCCaGtCCCTGG	chr2	108235306	-	5	0
X	CCTTCCAGGCAGCCTGACCCNGG	CCaTCCAtGCAGCCTGcgCCTGG	chr2	108562548	-	4	0
X	CCTTCCAGGCAGCCTGACCCNGG	CCaTgCtGGCAtCCTGACCtTGG	chr2	109357365	+	5	0
X	CCTTCCAGGCAGCCTGACCCNGG	CCTTCCcaaCtGCgTGACCCTGG	chr2	110654501	+	5	0
X	CCTTCCAGGCAGCCTGACCCNGG	CCTgCaAGaagGCCTGACCCAGG	chr2	112236356	+	5	0
X	CCTTCCAGGCAGCCTGACCCNGG	CCTgCCAGtCtcCCTGAtCCAGG	chr2	113314539	-	5	0
X	CCTTCCAGGCAGCCTGACCCNGG	CCTcCagGtCAGCCTGgCCCGGG	chr2	113869112	+	5	0
X	CCTTCCAGGCAGCCTGACCCNGG	tCTTCCcaGCtGCaTGACCCTGG	chr2	117206262	-	5	0
X	CCTTCCAGGCAGCCTGACCCNGG	CCTgCgAGGgAGgCTGACCCAGG	chr2	119523192	+	4	0
X	CCTTCCAGGCAGCCTGACCCNGG	aCTTCCAGGCAGCCccAgCtTGG	chr2	119808804	-	5	0
X	CCTTCCAGGCAGCCTGACCCNGG	CCTTCCAcGaAaCCTGtCCCTGG	chr2	122433501	-	4	0
X	CCTTCCAGGCAGCCTGACCCNGG	CaaTCttGGCAGCCTGAtCCAGG	chr2	123032219	-	5	0
X	CCTTCCAGGCAGCCTGACCCNGG	CaTTCCAGGCAGaaTcACCCGGG	chr2	124716143	+	4	0
X	CCTTCCAGGCAGCCTGACCCNGG	CCTTCttGcCAGtgTGACCCTGG	chr2	125497169	-	5	0
X	CCTTCCAGGCAGCCTGACCCNGG	tCTatCAGGCAaCCTGcCCCAGG	chr2	126264126	+	5	0
X	CCTTCCAGGCAGCCTGACCCNGG	tCTTCaAGGaAGCtTGtCCCAGG	chr2	126804876	+	5	0
X	CCTTCCAGGCAGCCTGACCCNGG	CtcTCCAGGCAGgCgcACCCAGG	chr2	128074656	+	5	0
X	CCTTCCAGGCAGCCTGACCCNGG	CCTcCCtGGCAGaCTGgaCCAGG	chr2	129531632	-	5	0
X	CCTTCCAGGCAGCCTGACCCNGG	CaagCCAGGCAcCCTGgCCCAGG	chr2	135623439	-	5	0
X	CCTTCCAGGCAGCCTGACCCNGG	CCTTCCAGGCtGgCTagCaCAGG	chr2	136509166	+	5	0
X	CCTTCCAGGCAGCCTGACCCNGG	CCaTaCAGGCAcCtTGACCtTGG	chr2	139297413	-	5	0
X	CCTTCCAGGCAGCCTGACCCNGG	tCTcCCAGGgAGgCTGtCCCTGG	chr2	139663435	+	5	0
X	CCTTCCAGGCAGCCTGACCCNGG	CCTTggAGtCttCCTGACCCTGG	chr2	139807074	-	5	0
X	CCTTCCAGGCAGCCTGACCCNGG	CCTTCtgGGgAGCCaGACCtTGG	chr2	140592829	+	5	0
X	CCTTCCAGGCAGCCTGACCCNGG	CaaTCCAGaCAGtCTGACCgTGG	chr2	140971559	+	5	0
X	CCTTCCAGGCAGCCTGACCCNGG	gCTTCCAGGgAGgCTGAggCAGG	chr2	140874092	-	5	0
X	CCTTCCAGGCAGCCTGACCCNGG	CCTTCCtGaCAGCCTtcCCtTGG	chr2	141091405	+	5	0
X	CCTTCCAGGCAGCCTGACCCNGG	aaTTCCAtGaAGCCaGACCCTGG	chr2	142648057	+	5	0
X	CCTTCCAGGCAGCCTGACCCNGG	tCTTCCAtGCAaCCaGtCCCTGG	chr2	143319476	-	5	0
X	CCTTCCAGGCAGCCTGACCCNGG	CtTTCCAGGCgGCaTctCCCAGG	chr2	144285539	+	5	0
X	CCTTCCAGGCAGCCTGACCCNGG	ttTTCtAGGCAGCCaGAgCCTGG	chr2	144197594	-	5	0
X	CCTTCCAGGCAGCCTGACCCNGG	gCTcCCAtGCAGgCTGACCgAGG	chr2	144435588	-	5	0
X	CCTTCCAGGCAGCCTGACCCNGG	CCTcCCAGGgAGCCTGgCtaGGG	chr2	145301089	+	5	0
X	CCTTCCAGGCAGCCTGACCCNGG	CCTTgCgtGCAGCCTtACaCTGG	chr2	145377538	-	5	0
X	CCTTCCAGGCAGCCTGACCCNGG	CCTTCCAGGCAGCtgacCtCAGG	chr2	145545989	-	5	0
X	CCTTCCAGGCAGCCTGACCCNGG	CaTTtCAGGagGCtTGACCCCGG	chr2	145723774	+	5	0
X	CCTTCCAGGCAGCCTGACCCNGG	CCTTCtAGtgAGCCTGggCCAGG	chr2	147370476	+	5	0
X	CCTTCCAGGCAGCCTGACCCNGG	CCTTCCAtGaAaCCaGtCCCTGG	chr2	147608319	-	5	0
X	CCTTCCAGGCAGCCTGACCCNGG	CCccCCActCAGCCTGgCCCAGG	chr2	148311040	-	5	0
X	CCTTCCAGGCAGCCTGACCCNGG	CCcaCCAGGCAGCCTGgCCtGGG	chr2	148411676	+	4	0
X	CCTTCCAGGCAGCCTGACCCNGG	tCTTCCcGGCcGCCTctCCCCGG	chr2	149088652	-	5	0
X	CCTTCCAGGCAGCCTGACCCNGG	CCcTCCtGGgAtCaTGACCCAGG	chr2	158565427	+	5	0
X	CCTTCCAGGCAGCCTGACCCNGG	CCaTgCAGGCAcCCTGAtCtTGG	chr2	158277587	-	5	0
X	CCTTCCAGGCAGCCTGACCCNGG	tCTTCCAGGgAGgCgGAaCCAGG	chr2	158817376	-	5	0
X	CCTTCCAGGCAGCCTGACCCNGG	aCccCCAGGCAGCCTGctCCAGG	chr2	162715188	-	5	0
X	CCTTCCAGGCAGCCTGACCCNGG	CCTTgCcGaCAGCCaGtCCCTGG	chr2	165851818	-	5	0
X	CCTTCCAGGCAGCCTGACCCNGG	tCTTCCAtGaAaCCTGtCCCTGG	chr2	170086998	+	5	0
X	CCTTCCAGGCAGCCTGACCCNGG	CCTTCCtGcCAtCCTGACttTGG	chr2	172834240	-	5	0
X	CCTTCCAGGCAGCCTGACCCNGG	CCTTCCAGGatcCCaGACCtAGG	chr2	176173274	+	5	0
X	CCTTCCAGGCAGCCTGACCCNGG	tCTgCaAGGCAGCCTGAtCCTGG	chr2	176553212	+	4	0
X	CCTTCCAGGCAGCCTGACCCNGG	gCTTgCAGaCAGCCTGtCCtGGG	chr2	176777954	+	5	0
X	CCTTCCAGGCAGCCTGACCCNGG	CCTTCCttcCAGCtTcACCCAGG	chr2	177682156	+	5	0
X	CCTTCCAGGCAGCCTGACCCNGG	CCTTCagacCAGCCTcACCCTGG	chr2	183344137	-	5	0
X	CCTTCCAGGCAGCCTGACCCNGG	CCaTgCtGGCAtCCTGACCtTGG	chr2	185033678	+	5	0
X	CCTTCCAGGCAGCCTGACCCNGG	CCcTCCAGGCtGCCTtctCCTGG	chr13	659360	-	5	0
X	CCTTCCAGGCAGCCTGACCCNGG	CCgTCCcGGCAGCCTGcagCTGG	chr13	1503980	-	5	0
X	CCTTCCAGGCAGCCTGACCCNGG	gCaTCCAGGCAttCTGgCCCTGG	chr13	1784611	+	5	0
X	CCTTCCAGGCAGCCTGACCCNGG	tCcgCCAGGCAGCCaGAgCCAGG	chr13	1791856	+	5	0
X	CCTTCCAGGCAGCCTGACCCNGG	CtTTCCAtcCAGCCTGgCCtTGG	chr13	1902208	+	5	0
X	CCTTCCAGGCAGCCTGACCCNGG	CCcTCCAGGCAGaCaGtCCCAGG	chr13	3158686	+	4	0
X	CCTTCCAGGCAGCCTGACCCNGG	CCTTCagGGCAGaCTGgCaCAGG	chr13	3925851	+	5	0
X	CCTTCCAGGCAGCCTGACCCNGG	CCaaCCAacCAaCCTGACCCAGG	chr13	4456075	-	5	0
X	CCTTCCAGGCAGCCTGACCCNGG	tCTTCCAGGCcGCCTGtCagAGG	chr13	5236789	+	5	0
X	CCTTCCAGGCAGCCTGACCCNGG	CCcTaCtGGCAGCCTGAtCtTGG	chr13	5137006	-	5	0
X	CCTTCCAGGCAGCCTGACCCNGG	aggcCCAGGCAGCCTGACCCAGG	chr13	5369067	+	4	0
X	CCTTCCAGGCAGCCTGACCCNGG	CtTTgCAGtCAGgCaGACCCAGG	chr13	5631404	-	5	0
X	CCTTCCAGGCAGCCTGACCCNGG	CCgTCtgtGCAGCCaGACCCCGG	chr13	8677875	-	5	0
X	CCTTCCAGGCAGCCTGACCCNGG	CCTTCCAGaCAtCCTGcCtaGGG	chr13	9962141	+	5	0
X	CCTTCCAGGCAGCCTGACCCNGG	CCTTCCAGcCAtCCTGcCCaAGG	chr13	10605739	+	4	0
X	CCTTCCAGGCAGCCTGACCCNGG	CCTTCCAGGtAtaCgGAtCCGGG	chr13	10649519	-	5	0
X	CCTTCCAGGCAGCCTGACCCNGG	CCaTCCAtGCAGtgTGtCCCGGG	chr13	10839974	-	5	0
X	CCTTCCAGGCAGCCTGACCCNGG	tCTTCCAGGaAGCCTccCCCAGG	chr13	13506451	-	4	0
X	CCTTCCAGGCAGCCTGACCCNGG	tCTTCaAGGgAGCtTGtCCCAGG	chr13	13740127	+	5	0
X	CCTTCCAGGCAGCCTGACCCNGG	CCTTggAGGCAGCtgGACCCTGG	chr13	13840411	+	4	0
X	CCTTCCAGGCAGCCTGACCCNGG	CCTcCCAGGCtGCCaGcCaCAGG	chr13	13934947	+	5	0
X	CCTTCCAGGCAGCCTGACCCNGG	CCTTCCAtGCAGCaacACCtGGG	chr13	13815847	-	5	0
X	CCTTCCAGGCAGCCTGACCCNGG	tggTCCAGGCAGCCaGgCCCCGG	chr13	14253674	+	5	0
X	CCTTCCAGGCAGCCTGACCCNGG	gCTTCCAGGgAcCCTtcCCCTGG	chr13	16605146	+	5	0
X	CCTTCCAGGCAGCCTGACCCNGG	CCTTCCtGGCAGCgaGgtCCTGG	chr13	16866654	+	5	0
X	CCTTCCAGGCAGCCTGACCCNGG	CCcTCCcGGCgGCCTcgCCCTGG	chr13	16782962	-	5	0
X	CCTTCCAGGCAGCCTGACCCNGG	tCTTCCctaCAGCCTGACCtTGG	chr13	17214758	-	5	0
X	CCTTCCAGGCAGCCTGACCCNGG	CCTTCCttcCtGCCTGtCCCTGG	chr13	19511134	-	5	0
X	CCTTCCAGGCAGCCTGACCCNGG	CCTTCCAGaaAcCtTGAtCCTGG	chr13	20006268	-	5	0
X	CCTTCCAGGCAGCCTGACCCNGG	CCTTgCtGGCtGggTGACCCTGG	chr13	23072638	+	5	0
X	CCTTCCAGGCAGCCTGACCCNGG	CCaTgCctGCAGtCTGACCCAGG	chr13	23127705	-	5	0
X	CCTTCCAGGCAGCCTGACCCNGG	CCgcCCAGGCAGCCaGcgCCGGG	chr13	23653620	-	5	0
X	CCTTCCAGGCAGCCTGACCCNGG	CCTTCCtttCtGCCTGcCCCAGG	chr13	24019421	-	5	0
X	CCTTCCAGGCAGCCTGACCCNGG	CCTTCCAaGCAGCtaGAaCtAGG	chr13	24554588	+	5	0
X	CCTTCCAGGCAGCCTGACCCNGG	CCcTgCAGGCcaCCTGtCCCTGG	chr13	24659013	+	5	0
X	CCTTCCAGGCAGCCTGACCCNGG	CCTTCCAtcCAcgCaGACCCAGG	chr13	24635541	-	5	0
X	CCTTCCAGGCAGCCTGACCCNGG	gaTgCCAaGCAGtCTGACCCAGG	chr13	25382164	+	5	0
X	CCTTCCAGGCAGCCTGACCCNGG	CCaaaCAGGtAGgCTGACCCCGG	chr13	28125424	-	5	0
X	CCTTCCAGGCAGCCTGACCCNGG	aCTcCCAGGCAGCCaGAgCCCGG	chr13	35796064	+	4	0
X	CCTTCCAGGCAGCCTGACCCNGG	aCTagCAGGCAtCCTGcCCCTGG	chr13	37968431	+	5	0
X	CCTTCCAGGCAGCCTGACCCNGG	CCTgCCtGcCtGCCTGACCCTGG	chr13	38042555	-	4	0
X	CCTTCCAGGCAGCCTGACCCNGG	CCTcCCAGGaAGCCTtgCtCAGG	chr13	38414046	+	5	0
X	CCTTCCAGGCAGCCTGACCCNGG	CtagCCAGGCAGCCTGAgCCTGG	chr13	38766421	-	4	0
X	CCTTCCAGGCAGCCTGACCCNGG	CCTTCCAtGaAGCCaGcaCCTGG	chr13	39009782	+	5	0
X	CCTTCCAGGCAGCCTGACCCNGG	CCcTCCAGGgAagCTcACCCTGG	chr13	40504157	+	5	0
X	CCTTCCAGGCAGCCTGACCCNGG	tCTTCCAtGtAaCCTGtCCCTGG	chr13	41872150	-	5	0
X	CCTTCCAGGCAGCCTGACCCNGG	CCaTCCAGcagGCCTGACCgCGG	chr13	43465213	+	5	0
X	CCTTCCAGGCAGCCTGACCCNGG	aCTTCggGGCcGCCTGgCCCTGG	chr13	44618041	+	5	0
X	CCTTCCAGGCAGCCTGACCCNGG	CCTTCtAatCAGCCTtcCCCTGG	chr13	45700783	+	5	0
X	CCTTCCAGGCAGCCTGACCCNGG	CCTgCCgGGCccCCTGcCCCGGG	chr13	49586547	+	5	0
X	CCTTCCAGGCAGCCTGACCCNGG	CCTcCCAGGCAGgCcagCCCGGG	chr13	49636315	-	5	0
X	CCTTCCAGGCAGCCTGACCCNGG	gCagCCAGcCAGCCTGACCtGGG	chr13	51130014	-	5	0
X	CCTTCCAGGCAGCCTGACCCNGG	gCTTgCAGGtAGCCTGAaaCTGG	chr13	53050281	+	5	0
X	CCTTCCAGGCAGCCTGACCCNGG	gCTTCCAGGgAGgCTGAggCAGG	chr13	54494224	-	5	0
X	CCTTCCAGGCAGCCTGACCCNGG	CCTTCCAaGCAGaaaGtCCCAGG	chr13	55112908	+	5	0
X	CCTTCCAGGCAGCCTGACCCNGG	CCTcaCAGcCAGCCTcACCtAGG	chr13	56552630	+	5	0
X	CCTTCCAGGCAGCCTGACCCNGG	CtTgCCAGGCAGCCTGgagCTGG	chr13	56636973	+	5	0
X	CCTTCCAGGCAGCCTGACCCNGG	CCTTCCtGGCAaagTGACaCAGG	chr13	59612785	-	5	0
X	CCTTCCAGGCAGCCTGACCCNGG	gCTTCCAGatAcCtTGACCCTGG	chr13	62063424	+	5	0
X	CCTTCCAGGCAGCCTGACCCNGG	CCTgCCAtGCtGCCaGgCCCAGG	chr13	63103501	-	5	0
X	CCTTCCAGGCAGCCTGACCCNGG	CtTTaCAGaCtGCCTGACtCTGG	chr13	63376973	+	5	0
X	CCTTCCAGGCAGCCTGACCCNGG	CCTTgCAGtCAGCgTcACCgTGG	chr13	63839139	-	5	0
X	CCTTCCAGGCAGCCTGACCCNGG	CCTggaAGGgAGCCTGACCCTGG	chr13	65322565	-	4	0
X	CCTTCCAGGCAGCCTGACCCNGG	CCTTCCAGGCcGtgTGACCtTGG	chr13	67234143	+	4	0
X	CCTTCCAGGCAGCCTGACCCNGG	CCTcCCtGGCtGCCTGACtgGGG	chr13	67454170	+	5	0
X	CCTTCCAGGCAGCCTGACCCNGG	CCcTCCAGGCtGgCTGggCCTGG	chr13	67505868	-	5	0
X	CCTTCCAGGCAGCCTGACCCNGG	CCTctCAGGgAGCCTGAttCTGG	chr13	67648803	+	5	0
X	CCTTCCAGGCAGCCTGACCCNGG	CCTTaCAGGCtGCCTacCaCAGG	chr13	67921124	+	5	0
X	CCTTCCAGGCAGCCTGACCCNGG	CCTTCCAtGaAaCCaGtCCCTGG	chr13	68234485	-	5	0
X	CCTTCCAGGCAGCCTGACCCNGG	atTTCCAGGCAGtaTaACCCTGG	chr13	72909650	+	5	0
X	CCTTCCAGGCAGCCTGACCCNGG	CCTTaCtGGCtGCaTGACCCTGG	chr13	74017538	-	4	0
X	CCTTCCAGGCAGCCTGACCCNGG	aCTTgCAGGCAGCCTGttgCGGG	chr13	76659998	+	5	0
X	CCTTCCAGGCAGCCTGACCCNGG	gCTTCCAGGCAcCCTGACtgTGG	chr13	77776265	-	4	0
X	CCTTCCAGGCAGCCTGACCCNGG	CCTgttActCAGCCTGACCCTGG	chr13	79338372	-	5	0
X	CCTTCCAGGCAGCCTGACCCNGG	CCaTCaAGGCAGCaTGcCaCAGG	chr13	79768962	+	5	0
X	CCTTCCAGGCAGCCTGACCCNGG	CCTTCttGGCAGCCTGAgCaGGG	chr13	79775811	+	4	0
X	CCTTCCAGGCAGCCTGACCCNGG	CCTTCCtGGaAGaCTGACaaAGG	chr13	81009229	+	5	0
X	CCTTCCAGGCAGCCTGACCCNGG	CCTTaCAGtCAGgCaGACCaAGG	chr13	81259526	-	5	0
X	CCTTCCAGGCAGCCTGACCCNGG	CtTcCCAGGgActCTGACCCTGG	chr13	82382305	+	5	0
X	CCTTCCAGGCAGCCTGACCCNGG	CtTcCCAGcCAcCCTGACaCTGG	chr13	83643693	-	5	0
X	CCTTCCAGGCAGCCTGACCCNGG	CCTTCtAGGCttCCTGAggCGGG	chr13	83822652	+	5	0
X	CCTTCCAGGCAGCCTGACCCNGG	CCTaCCAGGgAGgCTGAggCAGG	chr13	83922891	+	5	0
X	CCTTCCAGGCAGCCTGACCCNGG	CCagCCAGaCAGCCTGtCCtGGG	chr13	86006452	+	5	0
X	CCTTCCAGGCAGCCTGACCCNGG	tCTgCCcGGCAGgCTGcCCCTGG	chr13	86110437	+	5	0
X	CCTTCCAGGCAGCCTGACCCNGG	gCTTCCtGGCtGtgTGACCCTGG	chr13	90367793	+	5	0
X	CCTTCCAGGCAGCCTGACCCNGG	CCTTgCtGaCAcCCTGACCtCGG	chr13	95239248	+	5	0
X	CCTTCCAGGCAGCCTGACCCNGG	CCTTCCAGcCAcCCccACCaAGG	chr13	99276684	+	5	0
X	CCTTCCAGGCAGCCTGACCCNGG	CCcTCCctGCAGCCTcACCaTGG	chr13	99179635	-	5	0
X	CCTTCCAGGCAGCCTGACCCNGG	CCTcCCAGaCtGCCcaACCCAGG	chr13	99297601	-	5	0
X	CCTTCCAGGCAGCCTGACCCNGG	CCTTCCAGGaAGtCgGgtCCAGG	chr13	100139782	-	5	0
X	CCTTCCAGGCAGCCTGACCCNGG	CCTTCCAGcCAGCCcacgCCTGG	chr13	100633261	-	5	0
X	CCTTCCAGGCAGCCTGACCCNGG	CCTTCCtGGtAGCCTccCCtGGG	chr13	100986471	+	5	0
X	CCTTCCAGGCAGCCTGACCCNGG	gCTTgCAGaCAGCCTGtCaCGGG	chr13	101259533	+	5	0
X	CCTTCCAGGCAGCCTGACCCNGG	CCTcCCAGGgAGCCgcACCaGGG	chr13	101527530	+	5	0
X	CCTTCCAGGCAGCCTGACCCNGG	CCTTaCAGGCAaCCTGtgCaGGG	chr13	101852971	-	5	0
X	CCTTCCAGGCAGCCTGACCCNGG	CCTgCgAGGgAGaCTGtCCCAGG	chr13	102483129	+	5	0
X	CCTTCCAGGCAGCCTGACCCNGG	ggaTCCAGGaAGCCaGACCCAGG	chr13	102477400	-	5	0
X	CCTTCCAGGCAGCCTGACCCNGG	CCTTCCAcGgAGaCcaACCCTGG	chr13	102613370	-	5	0
X	CCTTCCAGGCAGCCTGACCCNGG	CtTTCCAGGCtGCCTGAaCCGGG	chr13	102994841	+	3	0
X	CCTTCCAGGCAGCCTGACCCNGG	CCTTtCtaaCAGCCTGACCtGGG	chr13	103342894	+	5	0
X	CCTTCCAGGCAGCCTGACCCNGG	CaTaCCAGctAGCCTGAgCCGGG	chr13	105080689	+	5	0
X	CCTTCCAGGCAGCCTGACCCNGG	CtTTCacGagAGCCTGACCCGGG	chr13	106104944	-	5	0
X	CCTTCCAGGCAGCCTGACCCNGG	CCTTCCtGaCAcCCTctCCCTGG	chr13	106479744	-	5	0
X	CCTTCCAGGCAGCCTGACCCNGG	CCTTCagGGaAGCCTtAtCCAGG	chr13	106931233	-	5	0
X	CCTTCCAGGCAGCCTGACCCNGG	CCTTCCAaaCAaCCTcACaCAGG	chr13	107277396	+	5	0
X	CCTTCCAGGCAGCCTGACCCNGG	tCTTCCAGGtAaCtTGACCCAGG	chr13	107321264	+	4	0
X	CCTTCCAGGCAGCCTGACCCNGG	CCTagCAGGCAtCtTGACCtTGG	chr13	107348615	+	5	0
X	CCTTCCAGGCAGCCTGACCCNGG	CCTTgCAGaCccCaTGACCCTGG	chr13	107415161	+	5	0
X	CCTTCCAGGCAGCCTGACCCNGG	CCcTCCAGaCAcCCTcACCgTGG	chr13	108816869	+	5	0
X	CCTTCCAGGCAGCCTGACCCNGG	CCTTCCgaGCAGCCgGtCCCTGG	chr13	110345794	+	4	0
X	CCTTCCAGGCAGCCTGACCCNGG	CCTgCCAGGCttCtTGAgCCGGG	chr13	110346670	+	5	0
X	CCTTCCAGGCAGCCTGACCCNGG	CaTcCCAGGCAGgCTGACagTGG	chr13	111191706	-	5	0
X	CCTTCCAGGCAGCCTGACCCNGG	CCTcCCAGGCAGCCccAaCgGGG	chrX	226167	-	5	0
X	CCTTCCAGGCAGCCTGACCCNGG	CtTcCCAGcCtGCCTGtCCCTGG	chrX	998249	+	5	0
X	CCTTCCAGGCAGCCTGACCCNGG	tCTTCCAcGaAaCCTGtCCCTGG	chrX	1163240	-	5	0
X	CCTTCCAGGCAGCCTGACCCNGG	CCTTCCAaGaAaCtgGACCCTGG	chrX	2598597	+	5	0
X	CCTTCCAGGCAGCCTGACCCNGG	tCTTCCAcaaAGCCTGtCCCAGG	chrX	2747918	+	5	0
X	CCTTCCAGGCAGCCTGACCCNGG	tCTTgCgGGCAGCCTGcCCaGGG	chrX	4170160	+	5	0
X	CCTTCCAGGCAGCCTGACCCNGG	CCacCCAaGCccCCTGACCCTGG	chrX	5511560	-	5	0
X	CCTTCCAGGCAGCCTGACCCNGG	tCTTCCAGcCttCCTGtCCCTGG	chrX	6751980	+	5	0
X	CCTTCCAGGCAGCCTGACCCNGG	CCggCCAGGCAGtgaGACCCCGG	chrX	7860425	-	5	0
X	CCTTCCAGGCAGCCTGACCCNGG	CtTcaCAGGgAGCCTGACaCAGG	chrX	8905114	+	5	0
X	CCTTCCAGGCAGCCTGACCCNGG	CaaaCCAGGCAGCCTGAatCAGG	chrX	10749110	-	5	0
X	CCTTCCAGGCAGCCTGACCCNGG	CCTcCaAGtCAGgCaGACCCAGG	chrX	13699066	+	5	0
X	CCTTCCAGGCAGCCTGACCCNGG	CCTTtCAGGCAGCaccACCaGGG	chrX	15682807	-	5	0
X	CCTTCCAGGCAGCCTGACCCNGG	CCTTgCAGGCAcCtTGAtCtTGG	chrX	17053909	+	5	0
X	CCTTCCAGGCAGCCTGACCCNGG	CCTTtCAGGCAcCCTtgCCaAGG	chrX	17483460	+	5	0
X	CCTTCCAGGCAGCCTGACCCNGG	tCTTCCAGGaAGtaTGACtCAGG	chrX	17619101	+	5	0
X	CCTTCCAGGCAGCCTGACCCNGG	tCTgCCAGGCAaCCctACCCTGG	chrX	17935814	+	5	0
X	CCTTCCAGGCAGCCTGACCCNGG	CCTgCCtGtCAGCCTctCCCAGG	chrX	19196209	+	5	0
X	CCTTCCAGGCAGCCTGACCCNGG	CtgTgCAGGCAGgCTGtCCCGGG	chrX	22844942	+	5	0
X	CCTTCCAGGCAGCCTGACCCNGG	CagaCCAGGCAGCtTGcCCCTGG	chrX	25779462	+	5	0
X	CCTTCCAGGCAGCCTGACCCNGG	gCTTCtAGGgAGgCTGACgCAGG	chrX	34504174	-	5	0
X	CCTTCCAGGCAGCCTGACCCNGG	CCTTCaAGGCAGgaaGAaCCAGG	chrX	36355135	+	5	0
X	CCTTCCAGGCAGCCTGACCCNGG	CCTTCCAGctAagCTGtCCCAGG	chrX	38154242	+	5	0
X	CCTTCCAGGCAGCCTGACCCNGG	tCTcCCAtGCAGCaTGACCaTGG	chrX	38189246	-	5	0
X	CCTTCCAGGCAGCCTGACCCNGG	ataTCCAcGCcGCCTGACCCTGG	chrX	38364313	-	5	0
X	CCTTCCAGGCAGCCTGACCCNGG	CCcTCCcaGCcGCCcGACCCCGG	chrX	39050580	+	5	0
X	CCTTCCAGGCAGCCTGACCCNGG	CCTTtCAGaCAGCCTaAaaCTGG	chrX	43495620	+	5	0
X	CCTTCCAGGCAGCCTGACCCNGG	CaaTCCAGGCAGtCTGcCtCTGG	chrX	45127597	-	5	0
X	CCTTCCAGGCAGCCTGACCCNGG	CtTTtgAGGCAGCCTGAagCTGG	chrX	45554878	+	5	0
X	CCTTCCAGGCAGCCTGACCCNGG	CCcTgCAGGaAGCaTcACCCAGG	chrX	45606182	+	5	0
X	CCTTCCAGGCAGCCTGACCCNGG	CCaTCtAGGCAGCCTtcCtCAGG	chrX	45775493	+	5	0
X	CCTTCCAGGCAGCCTGACCCNGG	CgTTCCAGtCtGggTGACCCAGG	chrX	47001902	+	5	0
X	CCTTCCAGGCAGCCTGACCCNGG	gCTTCCAGGCcctCaGACCCTGG	chrX	47535239	+	5	0
X	CCTTCCAGGCAGCCTGACCCNGG	CCTcCCtGtCAGCCcGACCtTGG	chrX	47597136	-	5	0
X	CCTTCCAGGCAGCCTGACCCNGG	CacTgCAGcCAGCCTGcCCCAGG	chrX	47783416	+	5	0
X	CCTTCCAGGCAGCCTGACCCNGG	CCTTCCtGaCAGgCgGcCCCAGG	chrX	48188592	-	5	0
X	CCTTCCAGGCAGCCTGACCCNGG	CCTTCCAataAGCCTaAaCCGGG	chrX	48704458	-	5	0
X	CCTTCCAGGCAGCCTGACCCNGG	gCTTCCcGaCAGCCTGtCtCTGG	chrX	49379100	+	5	0
X	CCTTCCAGGCAGCCTGACCCNGG	aCTTCCAGGaAGaCaGcCCCTGG	chrX	52051890	+	5	0
X	CCTTCCAGGCAGCCTGACCCNGG	aCTTCCAGGaAGgCaGcCCCTGG	chrX	54649240	-	5	0
X	CCTTCCAGGCAGCCTGACCCNGG	CtTTatAaGCAGCaTGACCCAGG	chrX	55977869	-	5	0
X	CCTTCCAGGCAGCCTGACCCNGG	CtTTttAaGCAGCtTGACCCAGG	chrX	55964797	-	5	0
X	CCTTCCAGGCAGCCTGACCCNGG	CtTTttAaGCAGCtTGACCCAGG	chrX	55969209	-	5	0
X	CCTTCCAGGCAGCCTGACCCNGG	CtTTtCAaGCAGCaTGACCCAGG	chrX	55981715	-	4	0
X	CCTTCCAGGCAGCCTGACCCNGG	CtTTtCAaGCAGCaTGACCCAGG	chrX	56049168	-	4	0
X	CCTTCCAGGCAGCCTGACCCNGG	CCcTttAGGaAGCCTGACtCTGG	chrX	62126890	+	5	0
X	CCTTCCAGGCAGCCTGACCCNGG	tCTgCCAGGCAGCCTGAtggAGG	chrX	62145830	+	5	0
X	CCTTCCAGGCAGCCTGACCCNGG	CCTTCCAGGgAcCCaGgaCCTGG	chrX	65653198	+	5	0
X	CCTTCCAGGCAGCCTGACCCNGG	CCcTCCctGCcGCCTGcCCCCGG	chrX	65895891	+	5	0
X	CCTTCCAGGCAGCCTGACCCNGG	CCTTCCAcaCtGCCaGACaCTGG	chrX	65736213	-	5	0
X	CCTTCCAGGCAGCCTGACCCNGG	CCTTtCAGGCAGgCatcCCCAGG	chrX	65948137	-	5	0
X	CCTTCCAGGCAGCCTGACCCNGG	CCTgCCAGGCcGtgTGACCtCGG	chrX	66545764	-	5	0
X	CCTTCCAGGCAGCCTGACCCNGG	CCTTCCtGtCAtCCTGtCtCTGG	chrX	68662129	+	5	0
X	CCTTCCAGGCAGCCTGACCCNGG	CCTTCCAtGaAaCCaGtCCCTGG	chrX	69083313	+	5	0
X	CCTTCCAGGCAGCCTGACCCNGG	CCTTCCAtGtgtCCTGtCCCAGG	chrX	71101953	+	5	0
X	CCTTCCAGGCAGCCTGACCCNGG	CCTcCCAGGCAcCCTttCtCAGG	chrX	75044062	-	5	0
X	CCTTCCAGGCAGCCTGACCCNGG	CCTTCCtaGgAaCCaGACCCTGG	chrX	75938178	+	5	0
X	CCTTCCAGGCAGCCTGACCCNGG	gCcaCCAaGCAGCCTGACtCCGG	chrX	78012266	-	5	0
X	CCTTCCAGGCAGCCTGACCCNGG	tgTTCCAGcCAGgCTGAtCCGGG	chrX	79762128	+	5	0
X	CCTTCCAGGCAGCCTGACCCNGG	CtTTCCAGtCAaCCTGACCtGGG	chrX	86126420	-	4	0
X	CCTTCCAGGCAGCCTGACCCNGG	CCTTCCAGtCtGtCTGgCCCTGG	chrX	89015984	+	4	0
X	CCTTCCAGGCAGCCTGACCCNGG	CCTTgCAGaCAGCCTatCgCGGG	chrX	91510045	+	5	0
X	CCTTCCAGGCAGCCTGACCCNGG	tgaTCCAGGCAGtCTGACaCAGG	chrX	91399019	-	5	0
X	CCTTCCAGGCAGCCTGACCCNGG	tCTTCCAGGaAaCCaGtCCCTGG	chrX	93011277	-	5	0
X	CCTTCCAGGCAGCCTGACCCNGG	gCTTCCtGGCAGCaaGgCCCAGG	chrX	93518989	+	5	0
X	CCTTCCAGGCAGCCTGACCCNGG	aCTTCaAGGgAGCgTGACCCAGG	chrX	95130063	+	4	0
X	CCTTCCAGGCAGCCTGACCCNGG	aCccCCAGGCAcCCTGtCCCAGG	chrX	97256232	+	5	0
X	CCTTCCAGGCAGCCTGACCCNGG	tCTTCCAcGaAaCCTGcCCCTGG	chrX	99603773	-	5	0
X	CCTTCCAGGCAGCCTGACCCNGG	CCaTaCAcGCtGCCTGAtCCAGG	chrX	100805493	+	5	0
X	CCTTCCAGGCAGCCTGACCCNGG	atTTCCAGcCAGaCTGtCCCTGG	chrX	104540181	-	5	0
X	CCTTCCAGGCAGCCTGACCCNGG	CCTcCCAGGCtGCtgGACCCTGG	chrX	106746617	+	4	0
X	CCTTCCAGGCAGCCTGACCCNGG	CtTTCCAGGCtGCCTctaCCAGG	chrX	107274545	-	5	0
X	CCTTCCAGGCAGCCTGACCCNGG	CCTTttAGGCAGgCTaACCgAGG	chrX	111533854	+	5	0
X	CCTTCCAGGCAGCCTGACCCNGG	CtTgCaAGGagGCCTGACCCAGG	chrX	129705835	+	5	0
X	CCTTCCAGGCAGCCTGACCCNGG	CagTtCAGGaAGCCTGAtCCAGG	chrX	131170696	-	5	0
X	CCTTCCAGGCAGCCTGACCCNGG	gCTaCCAGGaAGCCTGAggCAGG	chrX	131629561	+	5	0
X	CCTTCCAGGCAGCCTGACCCNGG	tCTTCCAGGaAaCCaGtCCCTGG	chrX	132010921	+	5	0
X	CCTTCCAGGCAGCCTGACCCNGG	CaTTCCAGGCAaCCTGAgaaAGG	chrX	132154198	+	5	0
X	CCTTCCAGGCAGCCTGACCCNGG	CCTTCtAGGCcGtCTGgCaCAGG	chrX	134152870	-	5	0
X	CCTTCCAGGCAGCCTGACCCNGG	CCacCCAGGaAGCCTGtCtCTGG	chrX	134873527	-	5	0
X	CCTTCCAGGCAGCCTGACCCNGG	CCcaCCAGGgAGCCTGAggCAGG	chrX	136783120	+	5	0
X	CCTTCCAGGCAGCCTGACCCNGG	CCTTCCtGGgAGgCTGtgCCTGG	chrX	138727534	-	5	0
X	CCTTCCAGGCAGCCTGACCCNGG	CCTTCCtGGgAGgCTGtgCCTGG	chrX	139051643	+	5	0
X	CCTTCCAGGCAGCCTGACCCNGG	CCTcCCAGcCAtCCTGAaCtGGG	chrX	139992762	+	5	0
X	CCTTCCAGGCAGCCTGACCCNGG	gCTTgCAGaCAGCCTaACgCAGG	chrX	140473462	-	5	0
X	CCTTCCAGGCAGCCTGACCCNGG	CCaTCCtGGCAcCCTGAtCtTGG	chrX	141863688	+	5	0
X	CCTTCCAGGCAGCCTGACCCNGG	CCTTCCAGaCtaCagGACCCAGG	chrX	145687151	-	5	0
X	CCTTCCAGGCAGCCTGACCCNGG	CCTgCCAtGCtGaCTtACCCAGG	chrX	146657305	+	5	0
X	CCTTCCAGGCAGCCTGACCCNGG	gaTcCCAGGCAGtCTGACtCTGG	chrX	149038216	+	5	0
X	CCTTCCAGGCAGCCTGACCCNGG	gCaTCCAGGCAcCCaaACCCCGG	chrX	149129059	-	5	0
X	CCTTCCAGGCAGCCTGACCCNGG	gCTTCCAGGCAcCCTctCCtGGG	chrX	150188585	-	5	0
X	CCTTCCAGGCAGCCTGACCCNGG	CCTcCCAGGCAGCagcACCCTGG	chrX	150235383	-	4	0
X	CCTTCCAGGCAGCCTGACCCNGG	CCaaCtAGcCAGCCTGAgCCTGG	chrX	150463250	+	5	0
X	CCTTCCAGGCAGCCTGACCCNGG	CCTgCCAGGgAGCCTGctCCAGG	chrX	150960310	+	4	0
X	CCTTCCAGGCAGCCTGACCCNGG	gCcTCCAGGCAGCCaatCCCTGG	chrX	150839261	-	5	0
X	CCTTCCAGGCAGCCTGACCCNGG	CCTggCAGGCAGCgatACCCAGG	chrX	150896613	-	5	0
X	CCTTCCAGGCAGCCTGACCCNGG	CCTgaCAGGCAGgCTGAgCaGGG	chrX	151223304	-	5	0
X	CCTTCCAGGCAGCCTGACCCNGG	CaTcCCAGGCAGgCTGACagCGG	chr18	54182	+	5	0
X	CCTTCCAGGCAGCCTGACCCNGG	gCcTCCAcGCAcCCTcACCCGGG	chr18	396818	-	5	0
X	CCTTCCAGGCAGCCTGACCCNGG	gCTcCCAGGCtcCCTGtCCCTGG	chr18	1300491	+	5	0
X	CCTTCCAGGCAGCCTGACCCNGG	CCTTCCttGCAGCCaGgaCCAGG	chr18	1810209	+	5	0
X	CCTTCCAGGCAGCCTGACCCNGG	CCTTtCAGaCcaCCTGAgCCAGG	chr18	2524019	-	5	0
X	CCTTCCAGGCAGCCTGACCCNGG	tCTTCCAtGaAcCCTGtCCCTGG	chr18	4419783	+	5	0
X	CCTTCCAGGCAGCCTGACCCNGG	CCTTCCcGGaccCCTaACCCTGG	chr18	5724401	-	5	0
X	CCTTCCAGGCAGCCTGACCCNGG	CCTaCCcGGaAGCCTGAggCAGG	chr18	6707513	+	5	0
X	CCTTCCAGGCAGCCTGACCCNGG	tCTTCCAtGaAaCCTGtCCCTGG	chr18	10529178	-	5	0
X	CCTTCCAGGCAGCCTGACCCNGG	CCaTCCAaGCAcCCTtcCCCTGG	chr18	16299173	-	5	0
X	CCTTCCAGGCAGCCTGACCCNGG	aCTaCCAGGCAGCCTGcaCgGGG	chr18	16302151	-	5	0
X	CCTTCCAGGCAGCCTGACCCNGG	CaTTCCAaaCgGCCTcACCCAGG	chr18	16327232	-	5	0
X	CCTTCCAGGCAGCCTGACCCNGG	CCTctCAGGaAGCtTGAaCCCGG	chr18	21885546	-	5	0
X	CCTTCCAGGCAGCCTGACCCNGG	CaTTCCcaGCtGCCTcACCCTGG	chr18	21956088	-	5	0
X	CCTTCCAGGCAGCCTGACCCNGG	CCTTCaAaGCAGCCcctCCCAGG	chr18	24154845	-	5	0
X	CCTTCCAGGCAGCCTGACCCNGG	aCTTCCtGcCAGCCTGtCCaGGG	chr18	25113831	+	5	0
X	CCTTCCAGGCAGCCTGACCCNGG	tCTTCCAtGaAGCCaGtCCCTGG	chr18	29146358	-	5	0
X	CCTTCCAGGCAGCCTGACCCNGG	CCTTCCAaGCActCTccCCCAGG	chr18	30407432	-	5	0
X	CCTTCCAGGCAGCCTGACCCNGG	CCcTCCAGGCccCagGACCCTGG	chr18	32831605	+	5	0
X	CCTTCCAGGCAGCCTGACCCNGG	CtTTCCtGGgAGgCTtACCCTGG	chr18	33875846	+	5	0
X	CCTTCCAGGCAGCCTGACCCNGG	CaTgtCAGGCAGCCTGgtCCAGG	chr18	34093949	-	5	0
X	CCTTCCAGGCAGCCTGACCCNGG	tCTTCCAtGaAaCCTGtCCCTGG	chr18	36160372	-	5	0
X	CCTTCCAGGCAGCCTGACCCNGG	tCTTCCAcGaAGCCgGtCCCTGG	chr18	40555669	-	5	0
X	CCTTCCAGGCAGCCTGACCCNGG	CCTTtCAaGCAGCagGAgCCTGG	chr18	41139652	+	5	0
X	CCTTCCAGGCAGCCTGACCCNGG	CCTTCCAGGgAcCCaGAgCaTGG	chr18	41390313	+	5	0
X	CCTTCCAGGCAGCCTGACCCNGG	gCTaCtAGGgAGCCTGACgCAGG	chr18	41582637	-	5	0
X	CCTTCCAGGCAGCCTGACCCNGG	CCaTCaAGGaAGCCatACCCTGG	chr18	44725044	-	5	0
X	CCTTCCAGGCAGCCTGACCCNGG	CtTTaaAGtCAGCCTGACCtGGG	chr18	46323656	-	5	0
X	CCTTCCAGGCAGCCTGACCCNGG	CCTTgCAaGtAaCCTGcCCCTGG	chr18	46503364	-	5	0
X	CCTTCCAGGCAGCCTGACCCNGG	gCTTCCtGGCAGtCTtgCCCTGG	chr18	46984829	-	5	0
X	CCTTCCAGGCAGCCTGACCCNGG	tCTTCCAtGaAaCCaGACCCTGG	chr18	49451990	+	5	0
X	CCTTCCAGGCAGCCTGACCCNGG	gCTTCCAGcCAaCCTcAtCCAGG	chr18	50283654	-	5	0
X	CCTTCCAGGCAGCCTGACCCNGG	CCTTgaAGGCAGCCTatCaCTGG	chr18	51030850	+	5	0
X	CCTTCCAGGCAGCCTGACCCNGG	gaTgCCAGGCAGCtTGACaCTGG	chr18	50803309	-	5	0
X	CCTTCCAGGCAGCCTGACCCNGG	tCTTCCAtGaAGCCaGtCCCTGG	chr18	53645480	+	5	0
X	CCTTCCAGGCAGCCTGACCCNGG	tCTTCCAGGaAaCCgGtCCCTGG	chr18	55571624	-	5	0
X	CCTTCCAGGCAGCCTGACCCNGG	CCTTCCttctAcCCTGACCCTGG	chr18	56869133	+	5	0
X	CCTTCCAGGCAGCCTGACCCNGG	CCcTCCctGCAGCCcGcCCCTGG	chr18	57880225	-	5	0
X	CCTTCCAGGCAGCCTGACCCNGG	CCTTgCAGGCAGCCaatgCCTGG	chr18	58971221	-	5	0
X	CCTTCCAGGCAGCCTGACCCNGG	CCTcCCAGGgAGgCTGAggCAGG	chr18	61762514	-	5	0
X	CCTTCCAGGCAGCCTGACCCNGG	CCTTtCAGGCAtaCTGttCCAGG	chr18	62550016	+	5	0
X	CCTTCCAGGCAGCCTGACCCNGG	CCTTCCAGGCtGttTGAaCtTGG	chr18	64086632	+	5	0
X	CCTTCCAGGCAGCCTGACCCNGG	gCTTCtAGGCAGCCcGAgCaTGG	chr18	64158042	-	5	0
X	CCTTCCAGGCAGCCTGACCCNGG	CCTaCCAGGgAGgCTGAggCAGG	chr18	68674977	-	5	0
X	CCTTCCAGGCAGCCTGACCCNGG	CCTcCCAGGCAGCtTcAgCtTGG	chr18	69110177	-	5	0
X	CCTTCCAGGCAGCCTGACCCNGG	CCcTgCAGGCAcCCTGAtCtTGG	chr18	69953439	-	5	0
X	CCTTCCAGGCAGCCTGACCCNGG	CCTTCCAGGCttgCcGgCCCCGG	chr18	71194993	-	5	0
X	CCTTCCAGGCAGCCTGACCCNGG	CCTcaCAGGCAGgCTcACCCTGG	chr18	71705603	+	4	0
X	CCTTCCAGGCAGCCTGACCCNGG	CCTcCCAGagAGCCTGcaCCTGG	chr18	74323349	+	5	0
X	CCTTCCAGGCAGCCTGACCCNGG	CCTcCaAGcCAcCCTcACCCCGG	chr18	74328439	-	5	0
X	CCTTCCAGGCAGCCTGACCCNGG	CCTcCCAGtCAGagTGgCCCAGG	chr18	74781646	-	5	0
X	CCTTCCAGGCAGCCTGACCCNGG	CCagCCAGGagcCCTGACCCAGG	chr11	1663704	+	5	0
X	CCTTCCAGGCAGCCTGACCCNGG	agTcCCAaGCAGCCTGcCCCAGG	chr11	1740368	-	5	0
X	CCTTCCAGGCAGCCTGACCCNGG	CCTgCCtGGCttCtTGACCCAGG	chr11	1957814	+	5	0
X	CCTTCCAGGCAGCCTGACCCNGG	CCcTgCtGGCAGCCaGgCCCGGG	chr11	2083636	+	5	0
X	CCTTCCAGGCAGCCTGACCCNGG	CCTaCCttGgAGCCTGtCCCTGG	chr11	2367247	-	5	0
X	CCTTCCAGGCAGCCTGACCCNGG	gCaTCCAGGCAGCCTttgCCTGG	chr11	2604451	+	5	0
X	CCTTCCAGGCAGCCTGACCCNGG	CCcTCCAGGCccCCacACCCGGG	chr11	3230927	+	5	0
X	CCTTCCAGGCAGCCTGACCCNGG	CCTgCCgaGCAGCgTGACtCAGG	chr11	3316230	-	5	0
X	CCTTCCAGGCAGCCTGACCCNGG	CCcTCCctGCtGCCTGcCCCGGG	chr11	3317296	-	5	0
X	CCTTCCAGGCAGCCTGACCCNGG	CCTTCCAGGCAtgCTGtCgaGGG	chr11	3523663	-	5	0
X	CCTTCCAGGCAGCCTGACCCNGG	tCTTCCAGGCAGCCTGgagCTGG	chr11	6568541	+	4	0
X	CCTTCCAGGCAGCCTGACCCNGG	CCTcaCAGcCAGgCTcACCCAGG	chr11	6411907	-	5	0
X	CCTTCCAGGCAGCCTGACCCNGG	CCTTCaAaGCAaCCTGgCCaTGG	chr11	7585065	+	5	0
X	CCTTCCAGGCAGCCTGACCCNGG	CCTTCCtGGaAGCCTGAgttAGG	chr11	9687468	-	5	0
X	CCTTCCAGGCAGCCTGACCCNGG	tCTTCCAtGaAGCCaGgCCCCGG	chr11	9889006	+	5	0
X	CCTTCCAGGCAGCCTGACCCNGG	CCTTCCtGGaAGCCTGAgttAGG	chr11	9781155	-	5	0
X	CCTTCCAGGCAGCCTGACCCNGG	CCTTCCAaGCAtCCTtcCCaGGG	chr11	14258437	+	5	0
X	CCTTCCAGGCAGCCTGACCCNGG	CCTaaCAaGCAtCCTGACtCTGG	chr11	15543341	+	5	0
X	CCTTCCAGGCAGCCTGACCCNGG	tCcTCCtGtCAGCCTGACgCTGG	chr11	17244866	-	5	0
X	CCTTCCAGGCAGCCTGACCCNGG	ggTTCCAGGCAGtCTGtCCgTGG	chr11	18064829	+	5	0
X	CCTTCCAGGCAGCCTGACCCNGG	CtTTCCAGtgAGCCTGAgCCAGG	chr11	26686375	-	4	0
X	CCTTCCAGGCAGCCTGACCCNGG	CCTgCtAGGCtGaCaGACCCCGG	chr11	27710938	+	5	0
X	CCTTCCAGGCAGCCTGACCCNGG	CCTTaCAtaCAGCCTGgtCCTGG	chr11	28772377	+	5	0
X	CCTTCCAGGCAGCCTGACCCNGG	CCTTCCAGGCAtgCTGAaggGGG	chr11	31685559	+	5	0
X	CCTTCCAGGCAGCCTGACCCNGG	CCTcCaAGtCAGCCTccCCCGGG	chr11	31496346	-	5	0
X	CCTTCCAGGCAGCCTGACCCNGG	CCTTggAaGgAGCCTGACCCTGG	chr11	36329652	+	4	0
X	CCTTCCAGGCAGCCTGACCCNGG	CCTgCCAGGaAGCCaaACaCAGG	chr11	38204776	-	5	0
X	CCTTCCAGGCAGCCTGACCCNGG	CCacCCAaGCAGaCaGACCCAGG	chr11	40402042	+	5	0
X	CCTTCCAGGCAGCCTGACCCNGG	CCTTgCAGGCtGCCaGACtgAGG	chr11	40484009	+	5	0
X	CCTTCCAGGCAGCCTGACCCNGG	CCTTgCAGaCtGCCgGACaCTGG	chr11	45349973	+	5	0
X	CCTTCCAGGCAGCCTGACCCNGG	CCTcCCAGGCttCCTGACCaGGG	chr11	46531454	-	4	0
X	CCTTCCAGGCAGCCTGACCCNGG	CaTTCCctGCAGCCTGgtCCAGG	chr11	46577205	-	5	0
X	CCTTCCAGGCAGCCTGACCCNGG	CCTTCCtGaCAcaCTGcCCCAGG	chr11	47804976	+	5	0
X	CCTTCCAGGCAGCCTGACCCNGG	CtTTCCAGcCAcCCTGAtCtTGG	chr11	47799175	-	5	0
X	CCTTCCAGGCAGCCTGACCCNGG	CCTTCCAtGCAcCCTttCtCAGG	chr11	47838688	-	5	0
X	CCTTCCAGGCAGCCTGACCCNGG	CCcTCatGGCAcCCTGgCCCTGG	chr11	48415320	+	5	0
X	CCTTCCAGGCAGCCTGACCCNGG	CCgTCCgGGCcaCgTGACCCAGG	chr11	48817203	-	5	0
X	CCTTCCAGGCAGCCTGACCCNGG	aaTTgCAGGCAGCCTaACCaAGG	chr11	50726330	-	5	0
X	CCTTCCAGGCAGCCTGACCCNGG	gCaTCCAGGCctCCgGACCCGGG	chr11	51118656	+	5	0
X	CCTTCCAGGCAGCCTGACCCNGG	CCTgCCccagAGCCTGACCCAGG	chr11	51064794	-	5	0
X	CCTTCCAGGCAGCCTGACCCNGG	CCTTgCAGaggGCCTGAgCCTGG	chr11	51366207	+	5	0
X	CCTTCCAGGCAGCCTGACCCNGG	CCTTCCAGGgccCCcGcCCCTGG	chr11	52371071	+	5	0
X	CCTTCCAGGCAGCCTGACCCNGG	CaTTtgAGGCAGCCTaACaCGGG	chr11	52744720	+	5	0
X	CCTTCCAGGCAGCCTGACCCNGG	CCTaCCtGcCAcCCTGgCCCTGG	chr11	53064964	+	5	0
X	CCTTCCAGGCAGCCTGACCCNGG	CCcTtCAGGCAGCCTGAgCCGGG	chr11	53307141	-	3	0
X	CCTTCCAGGCAGCCTGACCCNGG	CCTTCtAGGCAGgCTGtgaCTGG	chr11	53561776	+	5	0
X	CCTTCCAGGCAGCCTGACCCNGG	aCTgCCAGGgAGtCTGgCCCAGG	chr11	56138500	-	5	0
X	CCTTCCAGGCAGCCTGACCCNGG	CCTcCCAGcCAcCCTGcCCtTGG	chr11	56951982	-	5	0
X	CCTTCCAGGCAGCCTGACCCNGG	CCgTgCtGGCAGCCTGAtCtTGG	chr11	57304608	-	5	0
X	CCTTCCAGGCAGCCTGACCCNGG	gCTTCCAGGgAGgCTGAggCAGG	chr11	61345952	-	5	0
X	CCTTCCAGGCAGCCTGACCCNGG	CCTTgCtGGCAcCCTGAtCtCGG	chr11	62168346	-	5	0
X	CCTTCCAGGCAGCCTGACCCNGG	CCTTCCAGGaAtaggGACCCTGG	chr11	63053647	+	5	0
X	CCTTCCAGGCAGCCTGACCCNGG	aCacCgAGGCAGCCTGAtCCTGG	chr11	65169890	-	5	0
X	CCTTCCAGGCAGCCTGACCCNGG	CCTTCCAGcCAGgggGtCCCAGG	chr11	65784389	-	5	0
X	CCTTCCAGGCAGCCTGACCCNGG	tCTTCCAGGaAaCCaGtCCCTGG	chr11	67084116	+	5	0
X	CCTTCCAGGCAGCCTGACCCNGG	CCccCaAGGCActCTGACCCAGG	chr11	72397566	-	5	0
X	CCTTCCAGGCAGCCTGACCCNGG	aCTcCCAGagAGgCTGACCCAGG	chr11	78221433	-	5	0
X	CCTTCCAGGCAGCCTGACCCNGG	aCTTCCAGGgcGCCTGgCCCTGG	chr11	78540042	+	4	0
X	CCTTCCAGGCAGCCTGACCCNGG	CCTTgtAGGgAGCCTaACtCTGG	chr11	86467758	+	5	0
X	CCTTCCAGGCAGCCTGACCCNGG	CCTTtgAGcCAcCCTGcCCCAGG	chr11	86362183	-	5	0
X	CCTTCCAGGCAGCCTGACCCNGG	CCTgCCAGcCAcCCTGtCCCAGG	chr11	87556573	+	4	0
X	CCTTCCAGGCAGCCTGACCCNGG	aCaTCCAGGCAGaagGACCCCGG	chr11	87618972	+	5	0
X	CCTTCCAGGCAGCCTGACCCNGG	CCTTCCAGGCAGgCacAgCaAGG	chr11	87528831	-	5	0
X	CCTTCCAGGCAGCCTGACCCNGG	CCTgCaAGGCAGCCaGAggCCGG	chr11	87654348	-	5	0
X	CCTTCCAGGCAGCCTGACCCNGG	tCTgCCtGGCAcCCTGtCCCTGG	chr11	88112474	+	5	0
X	CCTTCCAGGCAGCCTGACCCNGG	CCTgCCctGCAGCCTcAgCCTGG	chr11	88587659	-	5	0
X	CCTTCCAGGCAGCCTGACCCNGG	CCacaCAGGCAcCCaGACCCTGG	chr11	88784079	+	5	0
X	CCTTCCAGGCAGCCTGACCCNGG	CgTTCCAtGCtGCCTGAggCAGG	chr11	88812519	+	5	0
X	CCTTCCAGGCAGCCTGACCCNGG	CCTaCCAGGgAGCtTcACCaGGG	chr11	88871401	+	5	0
X	CCTTCCAGGCAGCCTGACCCNGG	CCTgCCtGGCAtCCaGcCCCGGG	chr11	89422103	-	5	0
X	CCTTCCAGGCAGCCTGACCCNGG	CtTTgCAGGaAGCCTGAttCCGG	chr11	89542728	-	5	0
X	CCTTCCAGGCAGCCTGACCCNGG	CCaaCCAGaCAGCCTGcaCCTGG	chr11	89633923	-	5	0
X	CCTTCCAGGCAGCCTGACCCNGG	gCTgCCAGGCAGCtTGACtgGGG	chr11	89990678	+	5	0
X	CCTTCCAGGCAGCCTGACCCNGG	tCTTCCAtGaAGCCaGtCCCTGG	chr11	93081243	+	5	0
X	CCTTCCAGGCAGCCTGACCCNGG	CCTgCCAGGCActgTGACtCAGG	chr11	99333811	+	5	0
X	CCTTCCAGGCAGCCTGACCCNGG	CCTcCCcGGgAaCCTGACtCAGG	chr11	99328602	-	5	0
X	CCTTCCAGGCAGCCTGACCCNGG	tCTgCCAaGaAGCCTGgCCCTGG	chr11	99947624	+	5	0
X	CCTTCCAGGCAGCCTGACCCNGG	CCTTCaAtGCtGCtTGAgCCTGG	chr11	100225737	+	5	0
X	CCTTCCAGGCAGCCTGACCCNGG	CtTTCCtGGCAttCTGAaCCAGG	chr11	100476352	-	5	0
X	CCTTCCAGGCAGCCTGACCCNGG	CCTTggAGGCAGaCTGgCCtAGG	chr11	101758306	-	5	0
X	CCTTCCAGGCAGCCTGACCCNGG	CCcTCCtGcCAcCCTGACCCTGG	chr11	107757037	+	4	0
X	CCTTCCAGGCAGCCTGACCCNGG	CCcTgCtGGCAGCtTGACCtTGG	chr11	108157763	-	5	0
X	CCTTCCAGGCAGCCTGACCCNGG	CCcTCCAGGCAaCacGAgCCAGG	chr11	109900310	+	5	0
X	CCTTCCAGGCAGCCTGACCCNGG	CCTTCCAtGaAaCCaGtCCCTGG	chr11	111256854	+	5	0
X	CCTTCCAGGCAGCCTGACCCNGG	gaTTCCAGagAGCCTGcCCCGGG	chr11	111269864	+	5	0
X	CCTTCCAGGCAGCCTGACCCNGG	tgTTgCAGaCAcCCTGACCCTGG	chr11	111845649	+	5	0
X	CCTTCCAGGCAGCCTGACCCNGG	aaacCCAGGCAGgCTGACCCTGG	chr11	111771259	-	5	0
X	CCTTCCAGGCAGCCTGACCCNGG	aCTTgCcaGCAGCaTGACCCTGG	chr11	113336260	+	5	0
X	CCTTCCAGGCAGCCTGACCCNGG	CCccCCAaGCAaCCTcACCCGGG	chr11	113384415	-	5	0
X	CCTTCCAGGCAGCCTGACCCNGG	CaTTtCAGGCAGgagGACCCAGG	chr11	114320833	+	5	0
X	CCTTCCAGGCAGCCTGACCCNGG	agagCCAGGCAGCCTGACtCTGG	chr11	114680322	+	5	0
X	CCTTCCAGGCAGCCTGACCCNGG	CgTcCtAGGCtGCCTGtCCCAGG	chr11	114788945	-	5	0
X	CCTTCCAGGCAGCCTGACCCNGG	CCTgCCctGgAGCCTGgCCCGGG	chr11	115065493	+	5	0
X	CCTTCCAGGCAGCCTGACCCNGG	CCTgtaAGtCAGCCTaACCCTGG	chr11	115006175	-	5	0
X	CCTTCCAGGCAGCCTGACCCNGG	aCTTCCAtGCtGtCTGAgCCAGG	chr11	115878253	+	5	0
X	CCTTCCAGGCAGCCTGACCCNGG	CagTCCAGGaAcCCTcACCCAGG	chr11	116672734	-	5	0
X	CCTTCCAGGCAGCCTGACCCNGG	CCgctCgGGCAGCCTGACCCGGG	chr11	116944956	-	4	0
X	CCTTCCAGGCAGCCTGACCCNGG	CCTTCCAGGCAaCtTtgCtCAGG	chr11	118171215	-	5	0
X	CCTTCCAGGCAGCCTGACCCNGG	aCTTCCAaGCtGCaTGACCtGGG	chr11	119445736	+	5	0
X	CCTTCCAGGCAGCCTGACCCNGG	CCcTCCAGGCcagCTtACCCGGG	chr11	121183974	-	5	0
X	CCTTCCAGGCAGCCTGACCCNGG	CCTcCCAGaCAGCCatgCCCGGG	chr11	121492064	-	5	0
X	CCTTCCAGGCAGCCTGACCCNGG	tCTTCCAtGaAaCCTGtCCCTGG	chr11	122578450	+	5	0
X	CCTTCCAGGCAGCCTGACCCNGG	CtgTggAGtCAGCCTGACCCTGG	chr11	124250476	+	5	0
X	CCTTCCAGGCAGCCTGACCCNGG	CCTcgCtGGCtGCgTGACCCAGG	chr11	126405889	-	5	0
X	CCTTCCAGGCAGCCTGACCCNGG	CCagCCAGcCAGCCTGcCCaAGG	chr11	127384643	-	5	0
X	CCTTCCAGGCAGCCTGACCCNGG	CCTTCCgGGCAGCCaatCaCCGG	chr11	127518769	-	5	0
X	CCTTCCAGGCAGCCTGACCCNGG	CCgcCCAGGCcGCgTtACCCAGG	chr11	128316743	-	5	0
X	CCTTCCAGGCAGCCTGACCCNGG	CCTcCCAGGCAGCgaccCCCAGG	chr11	128629585	-	5	0
X	CCTTCCAGGCAGCCTGACCCNGG	CtTTCCtGGCAGtgTGtCCCTGG	chr11	128926676	-	5	0
X	CCTTCCAGGCAGCCTGACCCNGG	atTTggAGGCAGCCaGACCCTGG	chr11	129188991	+	5	0
X	CCTTCCAGGCAGCCTGACCCNGG	gCTTaCAGGCAGtgTtACCCAGG	chr11	129326830	-	5	0
X	CCTTCCAGGCAGCCTGACCCNGG	gCcTCCAGcCAGCCTGAgCCTGG	chr11	129594561	+	4	0
X	CCTTCCAGGCAGCCTGACCCNGG	CCTTCCAGGagcCCTcAgCCAGG	chr11	130914073	-	5	0
X	CCTTCCAGGCAGCCTGACCCNGG	CCTTCaAaGgAGCCTGcCCCAGG	chr11	131936699	-	4	0
X	CCTTCCAGGCAGCCTGACCCNGG	CCTTCCtGGCAaCCTGAgggAGG	chr11	132852606	+	5	0
X	CCTTCCAGGCAGCCTGACCCNGG	CCTTCCAtcCctCCTcACCCAGG	chr11	133149623	+	5	0
X	CCTTCCAGGCAGCCTGACCCNGG	CCTTCCAtcCctCCTcACCCAGG	chr11	133149547	+	5	0
X	CCTTCCAGGCAGCCTGACCCNGG	aagTCCAGGCtGCCTGACCCTGG	chr11	133366041	+	4	0
X	CCTTCCAGGCAGCCTGACCCNGG	CCTcCCAGGCctCCTGACtCGGG	chr11	134577178	-	4	0
X	CCTTCCAGGCAGCCTGACCCNGG	CCaTCCtGaCAaCaTGACCCTGG	chr11	134829015	-	5	0
X	CCTTCCAGGCAGCCTGACCCNGG	gCTcCCAGGCgGCtTcACCCTGG	chr11	135005008	+	5	0
X	CCTTCCAGGCAGCCTGACCCNGG	CCTTCCcGGCtGCtTcAgCCAGG	chr11	135231827	-	5	0
X	CCTTCCAGGCAGCCTGACCCNGG	CgTTCCAGtCAGCCaGtCCtGGG	chr11	135535356	+	5	0
X	CCTTCCAGGCAGCCTGACCCNGG	tCTTCCAcGaAaCCTGtCCCTGG	chr11	135467112	-	5	0
X	CCTTCCAGGCAGCCTGACCCNGG	CCgTCCAGGCgGCCTGAaCaAGG	chr11	135582065	-	4	0
X	CCTTCCAGGCAGCCTGACCCNGG	CCcTCCAGGCcagCTGACCtGGG	chr11	135934304	-	5	0
X	CCTTCCAGGCAGCCTGACCCNGG	tgTcCCAGGCAGCCTGgCaCGGG	chr11	136395746	-	5	0
X	CCTTCCAGGCAGCCTGACCCNGG	CCTTCCAaGgAGCCTcACatCGG	chr11	136692598	+	5	0
X	CCTTCCAGGCAGCCTGACCCNGG	CCTTCaAGGCtGCCctgCCCTGG	chr11	136744337	+	5	0
X	CCTTCCAGGCAGCCTGACCCNGG	CCTcCCAccCAcCCTGcCCCTGG	chr11	136762106	-	5	0
X	CCTTCCAGGCAGCCTGACCCNGG	gCTcCgAGtCAGCCTGgCCCAGG	chr11	137114790	+	5	0
X	CCTTCCAGGCAGCCTGACCCNGG	CCTTCCtGcatGCCTGgCCCTGG	chr11	137099034	-	5	0
X	CCTTCCAGGCAGCCTGACCCNGG	CCcTCCAttCAGCCgGAgCCGGG	chr11	137749787	-	5	0
X	CCTTCCAGGCAGCCTGACCCNGG	CCTTCCAGGtAcCCctgCCCTGG	chr5	883301	+	5	0
X	CCTTCCAGGCAGCCTGACCCNGG	CCTcCCAGcaccCCTGACCCTGG	chr5	1247475	+	5	0
X	CCTTCCAGGCAGCCTGACCCNGG	CCTcCCAGcatcCCTGACCCTGG	chr5	1247553	+	5	0
X	CCTTCCAGGCAGCCTGACCCNGG	CCTTCCcGGCAGCCTcACCtAGG	chr5	1232154	-	3	0
X	CCTTCCAGGCAGCCTGACCCNGG	gtcTCCAGGCAaCaTGACCCTGG	chr5	1414160	-	5	0
X	CCTTCCAGGCAGCCTGACCCNGG	CCgggCAGGCAGCCaGtCCCAGG	chr5	1807596	+	5	0
X	CCTTCCAGGCAGCCTGACCCNGG	CCTTCCtGcCAGggTGACCaAGG	chr5	1785398	-	5	0
X	CCTTCCAGGCAGCCTGACCCNGG	aagTCCAGGCtGCCTGgCCCAGG	chr5	2132702	+	5	0
X	CCTTCCAGGCAGCCTGACCCNGG	CCTgCCAGcCAGtgTcACCCTGG	chr5	2438161	+	5	0
X	CCTTCCAGGCAGCCTGACCCNGG	CCaTCCAGcCAGgCTGgCCgTGG	chr5	2399812	-	5	0
X	CCTTCCAGGCAGCCTGACCCNGG	CCaTCCAGcCAGgCTGgCCgTGG	chr5	2399877	-	5	0
X	CCTTCCAGGCAGCCTGACCCNGG	CCaTCCAGcCAGgCTGgCCgTGG	chr5	2399747	-	5	0
X	CCTTCCAGGCAGCCTGACCCNGG	CCcTCCcaGCcGCCcGACCCCGG	chr5	2812618	+	5	0
X	CCTTCCAGGCAGCCTGACCCNGG	CCTgCCAGcCcGgCaGACCCTGG	chr5	2862489	-	5	0
X	CCTTCCAGGCAGCCTGACCCNGG	CgTTCttGcCAGCCTcACCCTGG	chr5	3493204	+	5	0
X	CCTTCCAGGCAGCCTGACCCNGG	CaTTaCAGGCAaCCTGACgtAGG	chr5	3519149	-	5	0
X	CCTTCCAGGCAGCCTGACCCNGG	CaTgCtAGGCAGCCTGgaCCAGG	chr5	3924097	-	5	0
X	CCTTCCAGGCAGCCTGACCCNGG	CCTTCCtGGCtGCCTGgaaCGGG	chr5	4046196	+	5	0
X	CCTTCCAGGCAGCCTGACCCNGG	tCTcagAGGCAtCCTGACCCAGG	chr5	4153894	-	5	0
X	CCTTCCAGGCAGCCTGACCCNGG	gCTTCCAGGgAGgCTGAggCAGG	chr5	4987172	-	5	0
X	CCTTCCAGGCAGCCTGACCCNGG	CtTcCCAGGCcGCCTGtCCCTGG	chr5	5159221	+	4	0
X	CCTTCCAGGCAGCCTGACCCNGG	CCTTCatGcCAGCCTGcCCaAGG	chr5	5271870	+	5	0
X	CCTTCCAGGCAGCCTGACCCNGG	CCTggCAtGCAGCCTcACCCTGG	chr5	5388748	+	4	0
X	CCTTCCAGGCAGCCTGACCCNGG	CaagCCcaGCAGCCTGACCCTGG	chr5	5665425	+	5	0
X	CCTTCCAGGCAGCCTGACCCNGG	CCcTCCcGGCgGCCaGAaCCAGG	chr5	5738905	+	5	0
X	CCTTCCAGGCAGCCTGACCCNGG	CCTgCCAGGCAGtCTGggaCTGG	chr5	6753347	-	5	0
X	CCTTCCAGGCAGCCTGACCCNGG	CCTTCtAaGCAGCCTGAgtgGGG	chr5	6969317	-	5	0
X	CCTTCCAGGCAGCCTGACCCNGG	CCTTCCAtGCAGCtTctCtCAGG	chr5	8044518	+	5	0
X	CCTTCCAGGCAGCCTGACCCNGG	CCTTCCAGtCAGaaTGcCCCTGG	chr5	8766356	-	4	0
X	CCTTCCAGGCAGCCTGACCCNGG	aCTTCCAaGCtGtaTGACCCTGG	chr5	12612313	+	5	0
X	CCTTCCAGGCAGCCTGACCCNGG	CCTTCgActCcGCCTGAgCCCGG	chr5	15281722	+	5	0
X	CCTTCCAGGCAGCCTGACCCNGG	CCTTCCAtGaAaCCgGtCCCTGG	chr5	15950312	-	5	0
X	CCTTCCAGGCAGCCTGACCCNGG	tCTTCCAcGaAaCCTGtCCCTGG	chr5	17111837	+	5	0
X	CCTTCCAGGCAGCCTGACCCNGG	CCTTCaAaGCActCTGACCtGGG	chr5	17616218	+	5	0
X	CCTTCCAGGCAGCCTGACCCNGG	CCTTCCAGGaAGggaGAgCCAGG	chr5	19264751	+	5	0
X	CCTTCCAGGCAGCCTGACCCNGG	CCTTgCtGGCAGCCTGACagTGG	chr5	32722325	+	4	0
X	CCTTCCAGGCAGCCTGACCCNGG	gCTTCCtGaCAGCCTcACCCTGG	chr5	35544730	+	4	0
X	CCTTCCAGGCAGCCTGACCCNGG	CtTTCCAGGCAGaCTtgCCCAGG	chr5	40365441	+	4	0
X	CCTTCCAGGCAGCCTGACCCNGG	CCTTCCAGGagGCCTGggCCGGG	chr5	63295215	-	4	0
X	CCTTCCAGGCAGCCTGACCCNGG	CCTTCCAcaCtGCCTGACaCAGG	chr5	77416512	+	4	0
X	CCTTCCAGGCAGCCTGACCCNGG	CCTTCCAGGCAGCaTcACtCAGG	chr5	100307808	+	3	0
X	CCTTCCAGGCAGCCTGACCCNGG	CCaTCCtGGtAcCCTGACCCTGG	chr5	136420014	-	4	0
X	CCTTCCAGGCAGCCTGACCCNGG	CCTTCtAGGCtGCCTGAttCAGG	chr5	145952565	-	4	0
X	CCTTCCAGGCAGCCTGACCCNGG	CCTTCCAGGCAGgCTGtgCCTGG	chr14	1271382	-	3	0
X	CCTTCCAGGCAGCCTGACCCNGG	CCTTCCAGaCAGgCTGgCCtGGG	chr14	2692683	+	4	0
X	CCTTCCAGGCAGCCTGACCCNGG	CCTTCCgGGCcGagTGACCCTGG	chr14	4018836	+	4	0
X	CCTTCCAGGCAGCCTGACCCNGG	aCTTCCAGGCAcCtTGACCgAGG	chr14	9964483	-	4	0
X	CCTTCCAGGCAGCCTGACCCNGG	CCacCCAGGCAGaCTGACCCTGG	chr14	12734372	+	3	0
X	CCTTCCAGGCAGCCTGACCCNGG	CacTCCtaGCAGCCTGACCCTGG	chr14	22425027	-	4	0
X	CCTTCCAGGCAGCCTGACCCNGG	CCTTCCAaGCcGggTGACCCTGG	chr14	22681928	-	4	0
X	CCTTCCAGGCAGCCTGACCCNGG	tCcTCCAGGCAcCCTGgCCCTGG	chr14	50200136	-	4	0
X	CCTTCCAGGCAGCCTGACCCNGG	CaTcCCAGcCAGCCTGgCCCAGG	chr14	50939232	-	4	0
X	CCTTCCAGGCAGCCTGACCCNGG	CCTTCCtGtCAGtCTGgCCCAGG	chr14	56754054	-	4	0
X	CCTTCCAGGCAGCCTGACCCNGG	CCaTtCAGGCtcCCTGACCCTGG	chr14	66365318	-	4	0
X	CCTTCCAGGCAGCCTGACCCNGG	CCTaCCccaCAGCCTGACCCAGG	chr14	111748764	+	4	0
X	CCTTCCAGGCAGCCTGACCCNGG	aCTgCCAacCAGCCTGACCCTGG	chr14	113351557	-	4	0
X	CCTTCCAGGCAGCCTGACCCNGG	CtTgCCAaGCAGCCTGtCCCTGG	chr14	114063084	-	4	0
X	CCTTCCAGGCAGCCTGACCCNGG	CCTcCCAGGaAGaCTGgCCCGGG	chr14	115382597	-	4	0
X	CCTTCCAGGCAGCCTGACCCNGG	tCTTgCAGGCAGCCaGcCCCAGG	chr10	1377904	+	4	0
X	CCTTCCAGGCAGCCTGACCCNGG	CaTgCCcGGCAGCCgGACCCAGG	chr10	2042464	+	4	0
X	CCTTCCAGGCAGCCTGACCCNGG	CCcTCCcaGCAGCCTGtCCCGGG	chr10	3926952	+	4	0
X	CCTTCCAGGCAGCCTGACCCNGG	CCcTCCcaGCAGCCTGtCCCGGG	chr10	3926910	+	4	0
X	CCTTCCAGGCAGCCTGACCCNGG	CCcTCCcaGCAGCCTGtCCCGGG	chr10	3926868	+	4	0
X	CCTTCCAGGCAGCCTGACCCNGG	CCTaCCtGGCAGCCTGgCCgGGG	chr10	4900830	-	4	0
X	CCTTCCAGGCAGCCTGACCCNGG	CagTCCAGGCAGCCTGcCtCGGG	chr10	7864280	-	4	0
X	CCTTCCAGGCAGCCTGACCCNGG	CCcTCCAGGagGCCTGAgCCTGG	chr10	8653646	+	4	0
X	CCTTCCAGGCAGCCTGACCCNGG	CCTTCCAGGCtGCCcctCCCAGG	chr10	9756665	+	4	0
X	CCTTCCAGGCAGCCTGACCCNGG	CCTgCCAGcCAGCCTGgCCCAGG	chr10	9759557	+	3	0
X	CCTTCCAGGCAGCCTGACCCNGG	CCTTCCAGGCAGCaTGgaCtGGG	chr10	15140227	+	4	0
X	CCTTCCAGGCAGCCTGACCCNGG	CCTTCCtGGCAGgCTGcCCtGGG	chr10	19327307	+	4	0
X	CCTTCCAGGCAGCCTGACCCNGG	CtTTCCAtGCAcCgTGACCCAGG	chr10	20965489	+	4	0
X	CCTTCCAGGCAGCCTGACCCNGG	CCTTCCAGGCtGtgTGACCgTGG	chr10	23776284	+	4	0
X	CCTTCCAGGCAGCCTGACCCNGG	gCTTCCtGGCAGtCTGAgCCTGG	chr10	27430337	-	4	0
X	CCTTCCAGGCAGCCTGACCCNGG	tCTTCCAtGaAGCCaGACCCTGG	chr10	32877929	-	4	0
X	CCTTCCAGGCAGCCTGACCCNGG	CCTgCCAtGCAGCCTGAggCTGG	chr10	36427732	-	4	0
X	CCTTCCAGGCAGCCTGACCCNGG	gCTTCCAGGCAGCCaGtCCtCGG	chr10	37430046	-	4	0
X	CCTTCCAGGCAGCCTGACCCNGG	CCTctCAGGCAGCCTGtCCtTGG	chr10	52795159	+	4	0
X	CCTTCCAGGCAGCCTGACCCNGG	CCTcCCAGGgAGCCTGgCCCAGG	chr10	56440746	-	3	0
X	CCTTCCAGGCAGCCTGACCCNGG	CgTcCCAGGCAcCCTcACCCAGG	chr10	65193673	+	4	0
X	CCTTCCAGGCAGCCTGACCCNGG	aacTCCtGGCAGCCTGACCCCGG	chr10	70243727	+	4	0
X	CCTTCCAGGCAGCCTGACCCNGG	gCTggCAGGCAGCCTGACCCTGG	chr10	78405812	+	3	0
X	CCTTCCAGGCAGCCTGACCCNGG	CCTcCCAGGCAGaggGACCCAGG	chr10	81821833	-	4	0
X	CCTTCCAGGCAGCCTGACCCNGG	CCTTCCctGCAGCaaGACCCAGG	chr10	95339176	+	4	0
X	CCTTCCAGGCAGCCTGACCCNGG	tCcTCCAGGCAGCCTGtCCaGGG	chr10	96257083	+	4	0
X	CCTTCCAGGCAGCCTGACCCNGG	CCTTCtccGCAGaCTGACCCAGG	chr15	2790031	+	4	0
X	CCTTCCAGGCAGCCTGACCCNGG	tCTTCCAGGagGCCTGACCCGGG	chr15	3011479	-	3	0
X	CCTTCCAGGCAGCCTGACCCNGG	gCTaCCAGcCAGCCaGACCCTGG	chr15	5689320	-	4	0
X	CCTTCCAGGCAGCCTGACCCNGG	aCTTgCAGGCAGtgTGACCCAGG	chr15	6965034	-	4	0
X	CCTTCCAGGCAGCCTGACCCNGG	CCTTCCAccCAGCCTtgCCCTGG	chr15	7067915	-	4	0
X	CCTTCCAGGCAGCCTGACCCNGG	CCTTCCAGGCtGCCccACCgCGG	chr15	10915451	+	4	0
X	CCTTCCAGGCAGCCTGACCCNGG	CCcgCCAGGgAGCCaGACCCAGG	chr15	12587783	-	4	0
X	CCTTCCAGGCAGCCTGACCCNGG	CgggCCAGGCAGCCTGgCCCTGG	chr15	15573588	-	4	0
X	CCTTCCAGGCAGCCTGACCCNGG	aCTTCCAGGCAGCCTcAgCCAGG	chr15	23976925	-	3	0
X	CCTTCCAGGCAGCCTGACCCNGG	CCaTgCtGGCAGCCTGACCtTGG	chr15	30076383	+	4	0
X	CCTTCCAGGCAGCCTGACCCNGG	CCTTCCAGaCAcCCcGcCCCAGG	chr15	40747063	-	4	0
X	CCTTCCAGGCAGCCTGACCCNGG	CaaTCCAacCAGCCTGACCCAGG	chr15	45769553	-	4	0
X	CCTTCCAGGCAGCCTGACCCNGG	CCTTCCAGGCtcCCTatCCCAGG	chr15	45850018	-	4	0
X	CCTTCCAGGCAGCCTGACCCNGG	CCTTCCAGGaAGaCTGAaaCAGG	chr15	52247340	-	4	0
X	CCTTCCAGGCAGCCTGACCCNGG	gCTTgCAGcCAGCCTGACCtGGG	chr15	61255598	-	4	0
X	CCTTCCAGGCAGCCTGACCCNGG	gagTCCAGGCAGCtTGACCCTGG	chr15	81170557	-	4	0
X	CCTTCCAGGCAGCCTGACCCNGG	CCTcCCAGGCAGCCTGcCCCTGG	chr15	100304150	-	2	0
X	CCTTCCAGGCAGCCTGACCCNGG	CCTTtCAGGgtGCCaGACCCTGG	chr15	103427382	+	4	0
X	CCTTCCAGGCAGCCTGACCCNGG	CagcaCAGGCAGCCTGACCCTGG	chr15	110228015	-	4	0
X	CCTTCCAGGCAGCCTGACCCNGG	CCcTCCcGGCAtCCTGgCCCAGG	chr1	2831122	+	4	0
X	CCTTCCAGGCAGCCTGACCCNGG	tCTTCCAGGCAGCCccAgCCTGG	chr1	3941428	-	4	0
X	CCTTCCAGGCAGCCTGACCCNGG	CCTTCCAGGCAGtgTGtaCCTGG	chr1	10440743	-	4	0
X	CCTTCCAGGCAGCCTGACCCNGG	gagTCCAGGCAGCCTGgCCCTGG	chr1	13507446	+	4	0
X	CCTTCCAGGCAGCCTGACCCNGG	CtcTgCAGcCAGCCTGACCCTGG	chr1	20420425	+	4	0
X	CCTTCCAGGCAGCCTGACCCNGG	CCaTtCAGGaAGCCTGgCCCAGG	chr1	24131091	-	4	0
X	CCTTCCAGGCAGCCTGACCCNGG	CCTTCCAGGaAGCCTccaCCTGG	chr1	37740466	-	4	0
X	CCTTCCAGGCAGCCTGACCCNGG	CCTcCCAGGCcGCCTGcCCCTGG	chr1	38793507	+	3	0
X	CCTTCCAGGCAGCCTGACCCNGG	CCTTCCAGGCtGCaTGACaaGGG	chr1	60273080	-	4	0
X	CCTTCCAGGCAGCCTGACCCNGG	CCacCCAGcCAGCCTGtCCCTGG	chr1	61543437	+	4	0
X	CCTTCCAGGCAGCCTGACCCNGG	CCTTCCcGcCAGCCTGACatGGG	chr1	63106018	-	4	0
X	CCTTCCAGGCAGCCTGACCCNGG	CCTTCCAtGaAaCCTGtCCCTGG	chr1	83225020	+	4	0
X	CCTTCCAGGCAGCCTGACCCNGG	CCTTaCAaGaAGCCTGgCCCTGG	chr1	84728598	-	4	0
X	CCTTCCAGGCAGCCTGACCCNGG	CCcTCCAGaCAGCCTGAtaCTGG	chr1	101944872	-	4	0
X	CCTTCCAGGCAGCCTGACCCNGG	CCTTCCAaGCcGgCTGtCCCTGG	chr1	117128888	+	4	0
X	CCTTCCAGGCAGCCTGACCCNGG	CCTTCCAGGCAGCCaGAgagGGG	chr1	133311635	+	4	0
X	CCTTCCAGGCAGCCTGACCCNGG	CCTTCCcaaCAGCCTGACCCAGG	chr1	163162763	-	3	0
X	CCTTCCAGGCAGCCTGACCCNGG	CCaTCCAGGtAtCCTGACCCTGG	chr1	168616361	+	3	0
X	CCTTCCAGGCAGCCTGACCCNGG	tCTTCCAGGCAGCCTGACtCCGG	chr1	177116418	+	2	0
X	CCTTCCAGGCAGCCTGACCCNGG	CaTcCCAaGCAGCCTGgCCCTGG	chr1	191222817	-	4	0
X	CCTTCCAGGCAGCCTGACCCNGG	CCcTCgtGGCAGCCTGgCCCTGG	chr1	200700994	+	4	0
X	CCTTCCAGGCAGCCTGACCCNGG	tCTgCCAGGCAGCCTtgCCCAGG	chr1	208983867	+	4	0
X	CCTTCCAGGCAGCCTGACCCNGG	CtTTCCAGcCAtCCTcACCCAGG	chr1	211221422	+	4	0
X	CCTTCCAGGCAGCCTGACCCNGG	CgTTgCAGtCAGCCTGcCCCTGG	chr1	213895138	-	4	0
X	CCTTCCAGGCAGCCTGACCCNGG	CCTTCCAGGaAGgCTcACCtGGG	chr1	218309350	-	4	0
X	CCTTCCAGGCAGCCTGACCCNGG	CCaTCCAGGCAGgCTcAgCCTGG	chr1	219146030	+	4	0
X	CCTTCCAGGCAGCCTGACCCNGG	CCTTCacGGCAGCCTtACaCAGG	chr1	219081837	-	4	0
X	CCTTCCAGGCAGCCTGACCCNGG	CCcTCCAGGCAGaCTGgCCCAGG	chr1	220190712	+	3	0
X	CCTTCCAGGCAGCCTGACCCNGG	CCcgCCAGGCAGCagGACCCAGG	chr1	221919166	+	4	0
X	CCTTCCAGGCAGCCTGACCCNGG	CCTTCCAaGCAGaCaGACgCTGG	chr1	222507968	-	4	0
X	CCTTCCAGGCAGCCTGACCCNGG	CCTcCCAGcCAGgaTGACCCTGG	chr1	224960671	-	4	0
X	CCTTCCAGGCAGCCTGACCCNGG	CCcTCCcGtCAGCCTGAgCCAGG	chr1	225911231	+	4	0
X	CCTTCCAGGCAGCCTGACCCNGG	CCTaCCtGGCAGCagGACCCAGG	chr1	227215074	+	4	0
X	CCTTCCAGGCAGCCTGACCCNGG	CCgTCCAGGCcGCCTccCCCGGG	chr19	4581328	-	4	0
X	CCTTCCAGGCAGCCTGACCCNGG	gCTgCCAGcCAGCCTGACCCTGG	chr19	17209286	+	3	0
X	CCTTCCAGGCAGCCTGACCCNGG	CCTTCCAGaCAcCCTGgCCtAGG	chr19	29119094	+	4	0
X	CCTTCCAGGCAGCCTGACCCNGG	gggTCCAGGCAGgCTGACCCAGG	chr19	34361414	-	4	0
X	CCTTCCAGGCAGCCTGACCCNGG	CCTTtCAGGCtGCCTGggCCTGG	chr19	36202534	+	4	0
X	CCTTCCAGGCAGCCTGACCCNGG	CCTcCCAGtCAGCCctACCCAGG	chr19	42220138	-	4	0
X	CCTTCCAGGCAGCCTGACCCNGG	CCTcCCcGGgAGCtTGACCCTGG	chr19	45313625	-	4	0
X	CCTTCCAGGCAGCCTGACCCNGG	gCcTCCAGtCAtCCTGACCCCGG	chr19	49116387	-	4	0
X	CCTTCCAGGCAGCCTGACCCNGG	CCTggCAGGCAtCCTGcCCCGGG	chr19	51868974	+	4	0
X	CCTTCCAGGCAGCCTGACCCNGG	CCTTgCAGtCAtCtTGACCCTGG	chr19	56661034	-	4	0
X	CCTTCCAGGCAGCCTGACCCNGG	CCTTCaAGGtAGCagGACCCAGG	chr19	58477998	-	4	0
X	CCTTCCAGGCAGCCTGACCCNGG	aCTgtgAGGCAGCCTGACCCAGG	chr9	16313959	-	4	0
X	CCTTCCAGGCAGCCTGACCCNGG	CCaTgCtGGCAcCCTGACCCTGG	chr9	22531871	-	4	0
X	CCTTCCAGGCAGCCTGACCCNGG	CCaTCCctGCAGCCTGACtCCGG	chr9	34270436	+	4	0
X	CCTTCCAGGCAGCCTGACCCNGG	CCTTCCtGcCAGgCTGACCCTGG	chr9	41631950	+	3	0
X	CCTTCCAGGCAGCCTGACCCNGG	CaTTCCAGGCAtCCTGAggCTGG	chr9	42961071	-	4	0
X	CCTTCCAGGCAGCCTGACCCNGG	CCTTCCAGctAcCCTGcCCCAGG	chr9	56491413	+	4	0
X	CCTTCCAGGCAGCCTGACCCNGG	CCcTCaAGGCtGgCTGACCCAGG	chr9	56670675	+	4	0
X	CCTTCCAGGCAGCCTGACCCNGG	aaTTCCAGGCtaCCTGACCCAGG	chr9	57957873	+	4	0
X	CCTTCCAGGCAGCCTGACCCNGG	CtTTCtAGGCAGCCTtcCCCAGG	chr9	63637397	+	4	0
X	CCTTCCAGGCAGCCTGACCCNGG	CCTTCCtGGCAGtCTGACtgTGG	chr9	76825223	+	4	0
X	CCTTCCAGGCAGCCTGACCCNGG	CCTcCCAGcCAGCCTGgCtCTGG	chr9	110118758	+	4	0
X	CCTTCCAGGCAGCCTGACCCNGG	CCTTgCAGcCAGCCatACCCAGG	chr9	116092470	-	4	0
X	CCTTCCAGGCAGCCTGACCCNGG	CCTTCtAGcCAatCTGACCCAGG	chr9	119001298	-	4	0
X	CCTTCCAGGCAGCCTGACCCNGG	CCTgCCAGGCAcCCTcAgCCAGG	chr9	121558769	+	4	0
X	CCTTCCAGGCAGCCTGACCCNGG	CCTTCCcGaCAcCCTcACCCAGG	chr9	123429746	-	4	0
X	CCTTCCAGGCAGCCTGACCCNGG	gCTTCCAGtCAGCtcGACCCAGG	chr9	123902451	-	4	0
X	CCTTCCAGGCAGCCTGACCCNGG	CCTTgCtGGCAGCaTGACCgTGG	chr9	132000299	-	4	0
X	CCTTCCAGGCAGCCTGACCCNGG	CCTTCCAGagAcCCTGcCCCAGG	chr9	132587308	+	4	0
X	CCTTCCAGGCAGCCTGACCCNGG	CCgTCCAGGCAaCCTGAaCaAGG	chr16	346233	-	4	0
X	CCTTCCAGGCAGCCTGACCCNGG	CCTTCCcGGCAGCCTccCtCGGG	chr16	1326788	-	4	0
X	CCTTCCAGGCAGCCTGACCCNGG	CCTTCCcGGCcGCCTcACCCTGG	chr16	4863827	-	3	0
X	CCTTCCAGGCAGCCTGACCCNGG	gCTgCCAGGaAGgCTGACCCTGG	chr16	6274007	-	4	0
X	CCTTCCAGGCAGCCTGACCCNGG	tgTTCCAGaCAGCCTGACCCTGG	chr16	7046267	+	3	0
X	CCTTCCAGGCAGCCTGACCCNGG	gCTgCCAGGCAGaCTGtCCCAGG	chr16	14419381	+	4	0
X	CCTTCCAGGCAGCCTGACCCNGG	CCTTCCgGGCAcCtgGACCCGGG	chr16	15939758	+	4	0
X	CCTTCCAGGCAGCCTGACCCNGG	CCTTaCAGGCAGaCTGggCCAGG	chr16	32562500	-	4	0
X	CCTTCCAGGCAGCCTGACCCNGG	CCTTCCtGtCcGCCTGcCCCAGG	chr16	43269256	-	4	0
X	CCTTCCAGGCAGCCTGACCCNGG	CCTcCCAccCAGCCTtACCCTGG	chr16	47830116	-	4	0
X	CCTTCCAGGCAGCCTGACCCNGG	CCTgCCAGGCAGCCaGgCCaAGG	chr16	51151636	+	4	0
X	CCTTCCAGGCAGCCTGACCCNGG	CCcTCCAGGtAGCCTGAgCCAGG	chr16	53898656	-	3	0
X	CCTTCCAGGCAGCCTGACCCNGG	CCTTCCAGGCAGgaTGACgtGGG	chr16	55531129	+	4	0
X	CCTTCCAGGCAGCCTGACCCNGG	CCTTtCAGGaAGCCTGcCCaAGG	chr16	56404755	+	4	0
X	CCTTCCAGGCAGCCTGACCCNGG	CCTTggAGtCAGaCTGACCCAGG	chr16	70705982	-	4	0
X	CCTTCCAGGCAGCCTGACCCNGG	CtTTCCAGGagGCCTGACCCTGG	chr16	71571526	-	3	0
X	CCTTCCAGGCAGCCTGACCCNGG	tCTTCCAGtCAGCgTGACCCTGG	chr16	78682523	+	3	0
X	CCTTCCAGGCAGCCTGACCCNGG	CCTTCCtGcCAGCCTGgaCCCGG	chr16	78760255	+	4	0
X	CCTTCCAGGCAGCCTGACCCNGG	CCTTCCAaGCAcaCTGtCCCTGG	chr16	79614094	-	4	0
X	CCTTCCAGGCAGCCTGACCCNGG	tCTgCCAGGCAGCCTGgCCCAGG	chr20	1108843	-	3	0
X	CCTTCCAGGCAGCCTGACCCNGG	CCTTCCAGGCAGCaTccCCaGGG	chr20	1232476	+	4	0
X	CCTTCCAGGCAGCCTGACCCNGG	CCTTCCAGGCAGCaTccCCaGGG	chr20	1242752	-	4	0
X	CCTTCCAGGCAGCCTGACCCNGG	CCTcCCAGGCAGagTGAgCCGGG	chr20	1612101	-	4	0
X	CCTTCCAGGCAGCCTGACCCNGG	CCTgCCtGGCAcCCTGACCCCGG	chr20	2147397	+	3	0
X	CCTTCCAGGCAGCCTGACCCNGG	CCTTCCcGGCtGtCTGACCtTGG	chr20	5803413	+	4	0
X	CCTTCCAGGCAGCCTGACCCNGG	gCTTCCAGGCAGCCTGgCCCAGG	chr20	10421509	-	2	0
X	CCTTCCAGGCAGCCTGACCCNGG	CaacCCAGGCAGCCTGgCCCAGG	chr20	25893049	+	4	0
X	CCTTCCAGGCAGCCTGACCCNGG	CCcTCtAaGCAGCCTGACCaGGG	chr20	45771278	-	4	0
X	CCTTCCAGGCAGCCTGACCCNGG	CCTcCCAGGCcGCCTGgtCCCGG	chr20	59572675	-	4	0
X	CCTTCCAGGCAGCCTGACCCNGG	gCTTCCcaGCAGCCTGAtCCTGG	chr20	67786559	+	4	0
X	CCTTCCAGGCAGCCTGACCCNGG	CCTTCCtaGCAGCCTctCCCTGG	chr20	73327997	+	4	0
X	CCTTCCAGGCAGCCTGACCCNGG	CCTcCCAGGgAcCCTGcCCCCGG	chr20	76969662	+	4	0
X	CCTTCCAGGCAGCCTGACCCNGG	CCTTCaAGGaAGCCTttCCCTGG	chr17	4594088	+	4	0
X	CCTTCCAGGCAGCCTGACCCNGG	CCTTCCgGGCAGgCTGcCCaTGG	chr17	6807542	-	4	0
X	CCTTCCAGGCAGCCTGACCCNGG	CCTTttAGGtAGCCTGgCCCAGG	chr17	11391244	-	4	0
X	CCTTCCAGGCAGCCTGACCCNGG	CgTTCCAGGCAGCaTcACCtGGG	chr17	28792340	-	4	0
X	CCTTCCAGGCAGCCTGACCCNGG	CCTTgCAGGgAGCCaGcCCCTGG	chr17	30709403	-	4	0
X	CCTTCCAGGCAGCCTGACCCNGG	CCTcCCAGGCAGCCctACCCAGG	chr17	86173107	-	3	0
X	CCTTCCAGGCAGCCTGACCCNGG	CCTaCgAtGCAGCCTGAtCCTGG	chr17	93638870	+	4	0
X	CCTTCCAGGCAGCCTGACCCNGG	CCaTgCgGGCAGCCaGACCCCGG	chr3	3542934	-	4	0
X	CCTTCCAGGCAGCCTGACCCNGG	CCTTCCtGGCAGCCaGgCCtGGG	chr3	4392253	-	4	0
X	CCTTCCAGGCAGCCTGACCCNGG	CCTTCCAaGaAGCCTGgCtCTGG	chr3	5083138	-	4	0
X	CCTTCCAGGCAGCCTGACCCNGG	CCTTCCAGGtAGaCTcACgCAGG	chr3	9108781	-	4	0
X	CCTTCCAGGCAGCCTGACCCNGG	CCcTCCAGGCAGCCTGggCCTGG	chr3	9242975	-	3	0
X	CCTTCCAGGCAGCCTGACCCNGG	CaTcCCgGGCAGCCTGAgCCGGG	chr3	38029899	-	4	0
X	CCTTCCAGGCAGCCTGACCCNGG	CCTTCtAGGCtaCCaGACCCAGG	chr3	45389769	-	4	0
X	CCTTCCAGGCAGCCTGACCCNGG	tCTTCCAGGCtGgCTGAtCCTGG	chr3	55096238	-	4	0
X	CCTTCCAGGCAGCCTGACCCNGG	CtTTCCAGGCAGCagGgCCCAGG	chr3	69422646	+	4	0
X	CCTTCCAGGCAGCCTGACCCNGG	CtTTCCcGGCAGCagGACCCTGG	chr3	70124863	-	4	0
X	CCTTCCAGGCAGCCTGACCCNGG	CCTcCCAGcCAGtCTGgCCCAGG	chr3	76061699	-	4	0
X	CCTTCCAGGCAGCCTGACCCNGG	CCTTCCAGcCAGCCgtgCCCCGG	chr3	76373124	+	4	0
X	CCTTCCAGGCAGCCTGACCCNGG	CCTTCCAGGagGCCccACCCAGG	chr3	93320062	-	4	0
X	CCTTCCAGGCAGCCTGACCCNGG	CCTTCCAGGCcGgCTGctCCTGG	chr3	95252634	-	4	0
X	CCTTCCAGGCAGCCTGACCCNGG	tCTTCCAGGCAaCCTGgCaCTGG	chr3	115944413	-	4	0
X	CCTTCCAGGCAGCCTGACCCNGG	CCaTCCAaGgAaCCTGACCCAGG	chr3	117684513	-	4	0
X	CCTTCCAGGCAGCCTGACCCNGG	CCTTCCAttCttCCTGACCCTGG	chr3	130755085	-	4	0
X	CCTTCCAGGCAGCCTGACCCNGG	gCTaCCAtGCAGCCTGAgCCTGG	chr3	139457662	-	4	0
X	CCTTCCAGGCAGCCTGACCCNGG	aaaTCCAGGCAGCCTGACtCTGG	chr3	143716489	+	4	0
X	CCTTCCAGGCAGCCTGACCCNGG	CCTTCCAGGCgGtgTGACCCCGG	chr12	4107331	-	3	0
X	CCTTCCAGGCAGCCTGACCCNGG	CCTTCtAGGCAGCCTGtCttTGG	chr12	14198771	-	4	0
X	CCTTCCAGGCAGCCTGACCCNGG	tCTTCtgGGCtGCCTGACCCAGG	chr12	20801226	-	4	0
X	CCTTCCAGGCAGCCTGACCCNGG	CCTggCAGGCtGCCTGcCCCGGG	chr12	48011061	+	4	0
X	CCTTCCAGGCAGCCTGACCCNGG	CCTTCCAGtCAcCaTGcCCCAGG	chr12	51040689	-	4	0
X	CCTTCCAGGCAGCCTGACCCNGG	gCTgCCAGGCctCCTGACCCTGG	chr12	89655608	+	4	0
X	CCTTCCAGGCAGCCTGACCCNGG	CCcaCCAGGCAtCCTGACCaGGG	chr12	121741058	-	4	0
X	CCTTCCAGGCAGCCTGACCCNGG	CCcTCtgGGCAcCCTGACCCCGG	chr12	125959825	-	4	0
X	CCTTCCAGGCAGCCTGACCCNGG	CCTctCtaGCAGCCTGACCCAGG	chr12	126755582	-	4	0
X	CCTTCCAGGCAGCCTGACCCNGG	gCaTCCAGGgAGCCTGAaCCTGG	chr12	127214553	+	4	0
X	CCTTCCAGGCAGCCTGACCCNGG	CCTTCCAGGCtGCCcGgaCCAGG	chr12	130325375	-	4	0
