# Supplementary material for: Multiplex precise base editing in cynomolgus monkeys
Source: Nat Commun. 2020 May 11;11:2325. doi: 10.1038/s41467-020-16173-0 (PMC7214463; doi:10.1038/s41467-020-16173-0)
Supplement: Supplementary file 11 — Source Data [file 41467_2020_16173_MOESM11_ESM.xlsx]

## Sheet: Uncropped blots and gels
Source Data
Supplementary Fig 4
a
Supplementary Fig 8
a	PCR	T7E1
FAH-E4-OT1
FAH-E4-OT2
FAH-E4-OT3
FAH-E4-OT4
FAH-E4-OT5
b
APP-OT1
APP-OT2
APP-OT3
APP-OT4
APP-OT5
C
FAH-E7-OT1
FAH-E7-OT2
FAH-E7-OT3
FAH-E7-OT4
FAH-E7-OT5
d
FAH-E9-sg1-OT1
FAH-E9-sg1-OT2
FAH-E9-sg1-OT3
FAH-E9-sg1-OT4
FAH-E9-sg1-OT5
e
FAH-E4-OT1
FAH-E4-OT2
FAH-E4-OT3
FAH-E4-OT4
FAH-E4-OT5
f
FAH-E9-sg2-OT1
FAH-E9-sg2-OT2
FAH-E9-sg2-OT3
FAH-E9-sg2-OT4
FAH-E9-sg2-OT5
g
FAH-E14-OT1
FAH-E14-OT2
FAH-E14-OT3
FAH-E14-OT4
FAH-E14-OT5
h
TP53-OT1
TP53-OT2
TP53-OT3
TP53-OT4
TP53-OT5
i
HBB-OT1
HBB-OT2
HBB-OT3
HBB-OT4
HBB-OT5
j
EMX1-OT1
EMX1-OT2
EMX1-OT3
EMX1-OT4
EMX1-OT5
k
FANCF-OT1
FANCF-OT2
FANCF-OT3
FANCF-OT4
FANCF-OT5
l
BRCA1-OT1
BRCA1-OT2
BRCA1-OT3
BRCA1-OT4
BRCA1-OT5

## Sheet: Genotyping by Sanger Sequencing
Source Data for genotyping by Sanger sequencing
Figure 1e,f,g
FAH		C5		C6		Indel
Embryo ID	Number of Total clone	Number of C>T clone	Number of non C>T Clone	Number of C>T clone	Number of non C>T clone	Number of Indel clone
1	32	29 (90.6%)	0 (0%)	25 (78.1%)	1 (3.1%)	1 (3.1%)
2	20	0 (0%)	0 (0%)	0 (0%)	0 (0%)	0 (0%)
3	30	21 (70%)	0 (0%)	10 (33.3%)	9 (30%)	0 (0%)
4	38	12 (31.6%)	0 (0%)	12 (31.6%)	0 (0%)	17 (44.7%)
5	21	0 (0%)	0 (0%)	0 (0%)	0 (0%)	0 (0%)
6	34	34 (100%)	0 (0%)	21 (61.8%)	13 (38.2%)	0 (0%)
7	28	28 (100%)	0 (0%)	28 (100%)	0 (0%)	0 (0%)
8	39	39 (100%)	0 (0%)	39 (100%)	0 (0%)	0 (0%)
9	33	4 (12.1%)	8 (24.2%)	0 (0%)	0 (0%)	0 (0%)
10	24	0 (0%)	24 (100%)	0 (0%)	0 (0%)	0 (0%)
11	20	0 (0%)	0 (0%)	0 (0%)	0 (0%)	0 (0%)
12	34	11 (32.4%)	0 (0%)	11 (32.4%)	5 (14.7%)	4 (11.8%)
13	27	7 (25.9%)	0 (0%)	0 (0%)	0 (0%)	0 (0%)
14	22	0 (0%)	0 (0%)	0 (0%)	0 (0%)	0 (0%)
15	23	0 (0%)	0 (0%)	0 (0%)	0 (0%)	0 (0%)
16	25	24 (96%)	1 (4%)	0 (0%)	0 (0%)	0 (0%)
APP		A5		A7		Indel
Embryo ID	Number of Total clone	Number of A>G clone	Number of non A>G Clone	Number of A>G clone	Number of non A>G clone	Number of Indel clone
1	46	34 (73.9%)	0 (0%)	34 (73.9%)	0 (0%)	0 (0%)
2	23	0 (0%)	0 (0%)	0 (0%)	0 (0%)	0 (0%)
3	31	23 (74.2%)	0 (0%)	23 (74.2%)	0 (0%)	0 (0%)
4	32	0 (0%)	0 (0%)	24 (75%)	0 (0%)	0 (0%)
5	35	0 (0%)	0 (0%)	16 (45.7%)	0 (0%)	0 (0%)
6	25	0 (0%)	0 (0%)	0 (0%)	0 (0%)	0 (0%)
7	35	7 (20%)	0 (0%)	31 (88.6%)	0 (0%)	0 (0%)
8	22	0 (0%)	0 (0%)	0 (0%)	0 (0%)	0 (0%)
9	27	0 (0%)	0 (0%)	6 (22.2%)	0 (0%)	0 (0%)
Figure 2 e,f
BE3-Double
FAH-E7		C4		C7		Indel
Embryo ID	Number of Total clone	Number of C>T clone	Number of non C>T Clone	Number of C>T clone	Number of non C>T clone	Number of Indel clone
1	45	0 (0%)	0 (0%)	45 (100%)	0 (0%)	0 (0%)
2	46	0 (0%)	0 (0%)	22 (47.8%)	0 (0%)	0 (0%)
3	25	0 (0%)	0 (0%)	0 (0%)	0 (0%)	0 (0%)
4	51	0 (0%)	0 (0%)	45 (88.2%)	0 (0%)	0 (0%)
5	50	2 (4%)	0 (0%)	42 (84%)	0 (0%)	0 (0%)
6	51	0 (0%)	1 (19.6%)	51 (100%)	0 (0%)	0 (0%)
7	39	0 (0%)	0 (0%)	0 (0%)	0 (0%)	10 (25.8%)
8	23	0 (0%)	0 (0%)	0 (0%)	0 (0%)	0 (0%)
9	54	0 (0%)	0 (0%)	54 (100%)	0 (0%)	0 (0%)
FAH-E9-sg1		C4		C6		Indel
Embryo ID	Number of Total clone	Number of C>T clone	Number of non C>T Clone	Number of C>T clone	Number of non C>T clone	Number of Indel clone
1	54	3 (5.6%)	0 (0%)	3 (5.6%)	0 (0%)	2 (3.7%)
2	53	19 (33.9%)	0 (0%)	24 (45.2%)	0 (0%)	0 (0%)
3	25	0 (0%)	0 (0%)	0 (0%)	0 (0%)	0 (0%)
4	57	26 (45.6%)	0 (0%)	30 (52.8%)	0 (0%)	0 (0%)
5	59	0 (0%)	0 (0%)	1 (1.7%)	0 (0%)	0 (0%)
6	51	0 (0%)	0 (0%)	0 (0%)	0 (0%)	11 (21.6%)
7	57	24 (42.1%)	0 (0%)	25 (43.9%)	0 (0%)	2(3.5%)
8	51	2 (3.9%)	0 (0%)	2 (3.9%)	0 (0%)	0 (0%)
9	57	31 (54.4%)	0 (0%)	30 (52.6%)	0 (0%)	0 (0%)
			BE3-Triple
FAH-E4		C5		C6		Indel
Embryo ID	Number of Total clone	Number of C>T clone	Number of non C>T Clone	Number of C>T clone	Number of non C>T clone	Number of Indel clone
1	32	31 (96.9%)	0 (0%)	29 (90.6%)	0 (0%)	0 (0%)
2	24	0 (0%)	2 (8.3%)	0 (0%)	0 (0%)	0 (0%)
3	35	35 (100%)	0 (0%)	11 (31.4%)	13 (37.1%)	0 (0%)
4	36	3 (8.3%)	0 (0%)	0 (0%)	0 (0%)	0 (0%)
5	39	20 (51.3%)	0 (0%)	20 (51.3%)	0 (0%)	18 (46.2%)
6	34	32 (94.1%)	0 (0%)	18 (52.9%)	14 (41.2%)	0 (0%)
7	25	0 (0%)	0 (0%)	0 (0%)	0 (0%)	0 (0%)
8	23	0 (0%)	0 (0%)	0 (0%)	0 (0%)	0 (0%)
9	40	40 (100%)	0 (0%)	40 (100%)	0 (0%)	0 (0%)
10	32	32 (100%)	0 (0%)	0 (0%)	0 (0%)	0 (0%)
FAH-E9-sg2		C3		C4		C6		C8		C9		Indel
Embryo ID	Number of Total clone	Number of C>T clone	Number of non C>T Clone	Number of C>T clone	Number of non C>T clone	Number of C>T clone	Number of non C>T clone	Number of C>T clone	Number of non C>T clone	Number of C>T clone	Number of non C>T clone	Number of Indel clone
1	24	0 (0%)	0 (0%)	0 (0%)	0 (0%)	6 (25%)	0 (0%)	8 (33.3%)	5 (20.8%)	0 (0%)	0 (0%)	0 (0%)
2	20	0 (0%)	0 (0%)	0 (0%)	0 (0%)	0 (0%)	0 (0%)	0 (0%)	0 (0%)	0 (0%)	0 (0%)	0 (0%)
3	21	0 (0%)	0 (0%)	0 (0%)	0 (0%)	0 (0%)	0 (0%)	0 (0%)	0 (0%)	0 (0%)	0 (0%)	0 (0%)
4	23	0 (0%)	0 (0%)	0 (0%)	0 (0%)	0 (0%)	0 (0%)	0 (0%)	0 (0%)	0 (0%)	0 (0%)	0 (0%)
5	22	0 (0%)	0 (0%)	0 (0%)	0 (0%)	0 (0%)	0 (0%)	0 (0%)	0 (0%)	0 (0%)	0 (0%)	0 (0%)
6	33	15 (45.5%)	0 (0%)	15 (45.5%)	0 (0%)	27 (81.8%)	0 (0%)	15 (45.5%)	12 (36.4%)	12 (36.4%)	0 (0%)	0 (0%)
7	21	0 (0%)	0 (0%)	0 (0%)	0 (0%)	0 (0%)	0 (0%)	0 (0%)	0 (0%)	0 (0%)	0 (0%)	0 (0%)
8	24	0 (0%)	0 (0%)	0 (0%)	0 (0%)	0 (0%)	0 (0%)	0 (0%)	0 (0%)	0 (0%)	0 (0%)	0 (0%)
9	35	0 (0%)	0 (0%)	0 (0%)	0 (0%)	35 (100%)	0 (0%)	25 (71.4%)	0 (0%)	5 (14.3%)	0 (0%)	0 (0%)
10	20	0 (0%)	0 (0%)	0 (0%)	0 (0%)	0 (0%)	2 (10%)	0 (0%)	0 (0%)	0 (0%)	0 (0%)	0 (0%)
FAH-E14		C3		C6		C7		Indel
Embryo ID	Number of Total clone	Number of C>T clone	Number of non C>T Clone	Number of C>T clone	Number of non C>T clone	Number of C>T clone	Number of non C>T clone	Number of Indel clone
1	21	0 (0%)	0 (0%)	0 (0%)	0 (0%)	0 (0%)	0 (0%)	0 (0%)
2	35	0 (0%)	0 (0%)	24 (68.6%)	0 (0%)	6 (17.1%)	0 (0%)	0 (0%)
3	31	0 (0%)	0 (0%)	7 (22.6%)	0 (0%)	0 (0%)	0 (0%)	0 (0%)
4	22	0 (0%)	0 (0%)	0 (0%)	0 (0%)	0 (0%)	0 (0%)	0 (0%)
5	20	0 (0%)	0 (0%)	0 (0%)	0 (0%)	0 (0%)	0 (0%)	0 (0%)
6	24	0 (0%)	0 (0%)	13 (54.2%)	0 (0%)	13 (54.2%)	0 (0%)	0 (0%)
7	19	0 (0%)	0 (0%)	0 (0%)	0 (0%)	0 (0%)	0 (0%)	0 (0%)
8	18	0 (0%)	0 (0%)	0 (0%)	0 (0%)	0 (0%)	0 (0%)	0 (0%)
9	33	0 (0%)	0 (0%)	33 (100%)	0 (0%)	33 (100%)	0 (0%)	0 (0%)
10	34	3 (8.8%)	0 (0%)	0 (0%)	34 (100%)	0 (0%)	0 (0%)	0 (0%)
			ABE-Double
HBB		A4		A5		Indel
Embryo ID	Number of Total clone	Number of A>G clone	Number of non A>G Clone	Number of A>G clone	Number of non A>G clone	Number of Indel clone
1	34	2 (5.9%)	0 (0%)	5 (14.7%)	0 (0%)	0 (0%)
2	28	0 (0%)	0 (0%)	2 (7.1%)	0 (0%)	0 (0%)
3	32	4 (12.5%)	0 (0%)	0 (0%)	0 (0%)	0 (0%)
4	27	8 (29.6%)	0 (0%)	3 (11.1%)	0 (0%)	0 (0%)
5	21	0 (0%)	0 (0%)	0 (0%)	0 (0%)	0 (0%)
TP53		A7		Indel
Embryo ID	Number of Total clone	Number of A>G clone	Number of non A>G Clone	Number of Indel clone
1	30	7 (23.3%)	0 (0%)	0 (0%)
2	22	8 (36.4%)	0 (0%)	0 (0%)
3	24	2 (8.3%)	0 (0%)	0 (0%)
4	27	11 (40.7%)	0 (0%)	0 (0%)
5	25	13 (52%)	0 (0%)	0 (0%)
Figure 3c,d,e
		SaKKH-BE3 and ABE Triple
EMX1		C7		C8		Indel
Embryo ID	Number of Total clone	Number of C>T clone	Number of non C>T Clone	Number of C>T clone	Number of non C>T clone	Number of Indel clone
1	31	27 (87%)	0 (0%)	27 (87%)	0 (0%)	0 (0%)
2	34	28 (82%)	0 (0%)	28 (82%)	0 (0%)	0 (0%)
3	35	35 (100%)	0 (0%)	35 (100%)	0 (0%)	0 (0%)
4	32	15 (47%)	0 (0%)	32 (100%)	0 (0%)	0 (0%)
5	33	21 (64%)	0 (0%)	21 (64%)	0 (0%)	0 (0%)
6	30	30 (100%)	0 (0%)	30 (100%)	0 (0%)	0 (0%)
7	31	24 (77%)	0 (0%)	24 (77%)	0 (0%)	0 (0%)
8	36	36 (100%)	0 (0%)	36 (100%)	0 (0%)	0 (0%)
FANCF		C6		C7		C8		C12		Indel
Embryo ID	Number of Total clone	Number of C>T clone	Number of non C>T Clone	Number of C>T clone	Number of non C>T clone	Number of C>T clone	Number of non C>T clone	Number of C>T clone	Number of non C>T clone	Number of Indel clone
1	18	18 (100%)	0 (0%)	18 (100%)	0 (0%)	18 (100%)	0 (0%)	15 (89%)	0 (0%)	0 (0%)
2	34	27 (79%)	6 (18%)	27 (79%)	0 (0%)	27 (79%)	0 (0%)	28 (82%)	0 (0%)	0 (0%)
3	32	30 (94%)	0 (0%)	30 (94%)	0 (0%)	30 (94%)	0 (0%)	32 (100%)	0 (0%)	0 (0%)
4	29	28 (97%)	0 (0%)	28 (97%)	0 (0%)	29 (100%)	0 (0%)	25 (86%)	0 (0%)	0 (0%)
5	31	31 (100%)	0 (0%)	31 (100%)	0 (0%)	31 (100%)	0 (0%)	29 (94%)	0 (0%)	0 (0%)
6	33	30 (91%)	0 (0%)	30 (91%)	0 (0%)	30 (91%)	0 (0%)	30 (91%)	0 (0%)	0 (0%)
7	27	27 (100%)	0 (0%)	20 (74%)	0 (0%)	27 (100%)	0 (0%)	27 (100%)	0 (0%)	0 (0%)
8	32	32 (100%)	0 (0%)	32 (100%)	0 (0%)	32 (100%)	0 (0%)	23 (72%)	0 (0%)	0 (0%)
BRCA1		A2		A3		A5		Indel
Embryo ID	Number of Total clone	Number of A>G clone	Number of non A>G Clone	Number of A>G clone	Number of non A>G clone	Number of A>G clone	Number of non A>G clone	Number of Indel clone
1	29	0 (0%)	0 (0%)	0 (0%)	0 (0%)	14 (48%)	0 (0%)	0 (0%)
2	31	3 (10%)	0 (0%)	3 (10%)	0 (0%)	3 (10%)	0 (0%)	0 (0%)
3	34	0 (0%)	0 (0%)	0 (0%)	0 (0%)	20 (59%)	0 (0%)	0 (0%)
4	23	0 (0%)	0 (0%)	0 (0%)	0 (0%)	0 (0%)	0 (0%)	0 (0%)
5	29	0 (0%)	0 (0%)	0 (0%)	0 (0%)	25 (86%)	0 (0%)	0 (0%)
6	27	0 (0%)	0 (0%)	0 (0%)	0 (0%)	16 (59%)	0 (0%)	0 (0%)
7	21	0 (0%)	0 (0%)	0 (0%)	0 (0%)	0 (0%)	0 (0%)	0 (0%)
8	20	0 (0%)	0 (0%)	0 (0%)	0 (0%)	0 (0%)	0 (0%)	0 (0%)
